# Supplementary material for: Elevated incidence of somatic mutations at prevalent genetic sites
Source: Brief Bioinform. 2024 Feb 28;25(2):bbae065. doi: 10.1093/bib/bbae065 (PMC10939422; doi:10.1093/bib/bbae065)
Supplement: Supplementary_fig5_bbae065 [file supplementary_fig5_bbae065.zip]

Archive with 1 entries (1 files):
- Supplementary_fig5_bbae065.eps
