# Supplementary material for: Elevated incidence of somatic mutations at prevalent genetic sites
Source: Brief Bioinform. 2024 Feb 28;25(2):bbae065. doi: 10.1093/bib/bbae065 (PMC10939422; doi:10.1093/bib/bbae065)
Supplement: csmVariants_supplementary_bbae065 [file csmvariants_supplementary_bbae065.xlsx]

## Sheet: TableS1
TableS1. The somatic variant incidence rate of common loci and non-common loci
#the incidence ratio is common_incidence_rate divided by non-common_incident_rate
Mutated samples cutoff	common_loci	non-common_loci	csmVariants_count	ncsmVariants_count	common_incidence_rate	non-common_incidence_rate	Incidence_ratio
1	772802	74174528	127371	4495491	0.164817	0.0606069	2.71944
2	772802	74174528	54949	624912	0.0711036	0.00842489	8.43971
3	772802	74174528	29931	166043	0.0387305	0.00223854	17.3016
4	772802	74174528	18423	74111	0.0238392	0.000999144	23.8597
5	772802	74174528	12110	46008	0.0156702	0.000620267	25.2637
6	772802	74174528	8310	33942	0.0107531	0.000457596	23.499
7	772802	74174528	5988	26677	0.00774843	0.000359652	21.5442
8	772802	74174528	4541	22525	0.00587602	0.000303676	19.3497
9	772802	74174528	3604	19729	0.00466355	0.000265981	17.5334
10	772802	74174528	2988	17557	0.00386645	0.000236699	16.3349
11	772802	74174528	2569	15907	0.00332427	0.000214454	15.5011
12	772802	74174528	2303	14544	0.00298006	0.000196078	15.1984
13	772802	74174528	2051	13441	0.00265398	0.000181208	14.6461
14	772802	74174528	1879	12477	0.00243141	0.000168211	14.4545
15	772802	74174528	1726	11655	0.00223343	0.000157129	14.214
16	772802	74174528	1596	10966	0.00206521	0.000147841	13.9692
17	772802	74174528	1473	10365	0.00190605	0.000139738	13.6402
18	772802	74174528	1362	9821	0.00176242	0.000132404	13.3109
19	772802	74174528	1274	9297	0.00164855	0.00012534	13.1526
20	772802	74174528	1204	8828	0.00155797	0.000119017	13.0903
21	772802	74174528	1142	8393	0.00147774	0.000113152	13.0598
22	772802	74174528	1080	7965	0.00139751	0.000107382	13.0144
23	772802	74174528	1019	7633	0.00131858	0.000102906	12.8134
24	772802	74174528	981	7297	0.00126941	9.83761e-05	12.9036
25	772802	74174528	947	6984	0.00122541	9.41563e-05	13.0146
26	772802	74174528	911	6673	0.00117883	8.99635e-05	13.1034
27	772802	74174528	876	6371	0.00113354	8.5892e-05	13.1972
28	772802	74174528	835	6131	0.00108048	8.26564e-05	13.072
29	772802	74174528	786	5907	0.00101708	7.96365e-05	12.7715
30	772802	74174528	758	5668	0.000980846	7.64144e-05	12.8359
31	772802	74174528	720	5475	0.000931675	7.38124e-05	12.6222
32	772802	74174528	689	5252	0.000891561	7.0806e-05	12.5916
33	772802	74174528	668	5063	0.000864387	6.82579e-05	12.6635
34	772802	74174528	645	4859	0.000834625	6.55077e-05	12.7409
35	772802	74174528	613	4678	0.000793217	6.30675e-05	12.5773
36	772802	74174528	589	4521	0.000762162	6.09508e-05	12.5045
37	772802	74174528	571	4359	0.00073887	5.87668e-05	12.5729
38	772802	74174528	548	4212	0.000709108	5.6785e-05	12.4876
39	772802	74174528	528	4067	0.000683228	5.48301e-05	12.4608
40	772802	74174528	511	3915	0.00066123	5.27809e-05	12.5278
41	772802	74174528	498	3806	0.000644408	5.13114e-05	12.5588
42	772802	74174528	483	3696	0.000624998	4.98284e-05	12.543
43	772802	74174528	464	3589	0.000600413	4.83859e-05	12.4088
44	772802	74174528	443	3481	0.000573239	4.69299e-05	12.2148
45	772802	74174528	431	3371	0.000557711	4.54469e-05	12.2717
46	772802	74174528	421	3270	0.000544771	4.40852e-05	12.3572
47	772802	74174528	411	3161	0.000531831	4.26157e-05	12.4797
48	772802	74174528	396	3059	0.000512421	4.12406e-05	12.4252
49	772802	74174528	386	2959	0.000499481	3.98924e-05	12.5207
50	772802	74174528	372	2872	0.000481365	3.87195e-05	12.4321

## Sheet: TableS2
TableS2. The distribution of Mutation Recurrence in csmVariants and ncsmVariants
Mut_Sample_Num	Mutation_Frequency	Mutation_Num	Group
1	0.860289	7979490	ncsmVariants
1	0.638614	218220	csmVariants
2	0.0948074	879373	ncsmVariants
2	0.17948	61330	csmVariants
3	0.0205934	191011	ncsmVariants
3	0.074742	25540	csmVariants
4	0.00739141	68558	ncsmVariants
4	0.0371427	12692	csmVariants
5	0.00373721	34664	ncsmVariants
5	0.0196424	6712	csmVariants
6	0.00239743	22237	ncsmVariants
6	0.0117937	4030	csmVariants
7	0.00157298	14590	ncsmVariants
7	0.00725178	2478	csmVariants
8	0.00115327	10697	ncsmVariants
8	0.0049867	1704	csmVariants
9	0.000912417	8463	ncsmVariants
9	0.00350591	1198	csmVariants
10	0.000720079	6679	ncsmVariants
10	0.00258407	883	csmVariants
11	0.000599976	5565	ncsmVariants
11	0.00220948	755	csmVariants
12	0.000506611	4699	ncsmVariants
12	0.00173539	593	csmVariants
13	0.000428878	3978	ncsmVariants
13	0.00148079	506	csmVariants
14	0.000372816	3458	ncsmVariants
14	0.00121741	416	csmVariants
15	0.00032085	2976	ncsmVariants
15	0.00111498	381	csmVariants
16	0.00028732	2665	ncsmVariants
16	0.00103012	352	csmVariants
17	0.000253359	2350	ncsmVariants
17	0.000915984	313	csmVariants
18	0.0002346	2176	ncsmVariants
18	0.000775514	265	csmVariants
19	0.000207647	1926	ncsmVariants
19	0.000681867	233	csmVariants
20	0.00018878	1751	ncsmVariants
20	0.00052969	181	csmVariants
21	0.00017498	1623	ncsmVariants
21	0.000509205	174	csmVariants
22	0.000153741	1426	ncsmVariants
22	0.000474088	162	csmVariants
23	0.000145008	1345	ncsmVariants
23	0.000386294	132	csmVariants
24	0.000128836	1195	ncsmVariants
24	0.000377514	129	csmVariants
25	0.00012075	1120	ncsmVariants
25	0.000371661	127	csmVariants
26	0.000121073	1123	ncsmVariants
26	0.000359955	123	csmVariants
27	9.66e-05	896	ncsmVariants
27	0.000286794	98	csmVariants
28	9.59531e-05	890	ncsmVariants
28	0.0002985	102	csmVariants
29	9.35812e-05	868	ncsmVariants
29	0.000237044	81	csmVariants
30	8.47406e-05	786	ncsmVariants
30	0.000251676	86	csmVariants
31	8.30156e-05	770	ncsmVariants
31	0.000242897	83	csmVariants
32	7.82719e-05	726	ncsmVariants
32	0.000187294	64	csmVariants
33	7.25578e-05	673	ncsmVariants
33	0.00019022	65	csmVariants
34	6.56578e-05	609	ncsmVariants
34	0.000175588	60	csmVariants
35	5.99437e-05	556	ncsmVariants
35	0.000187294	64	csmVariants
36	5.96203e-05	553	ncsmVariants
36	0.000193147	66	csmVariants
37	5.62781e-05	522	ncsmVariants
37	0.000172662	59	csmVariants
38	5.15344e-05	478	ncsmVariants
38	0.000158029	54	csmVariants
39	5.06719e-05	470	ncsmVariants
39	0.000152176	52	csmVariants
40	4.6575e-05	432	ncsmVariants
40	0.000134617	46	csmVariants
41	4.44187e-05	412	ncsmVariants
41	0.000128765	44	csmVariants
42	4.21547e-05	391	ncsmVariants
42	0.000152176	52	csmVariants
43	4.15078e-05	385	ncsmVariants
43	0.000137544	47	csmVariants
44	3.71953e-05	345	ncsmVariants
44	0.000105353	36	csmVariants
45	3.66562e-05	340	ncsmVariants
45	0.000105353	36	csmVariants
46	3.52547e-05	327	ncsmVariants
46	0.000108279	37	csmVariants
47	3.37453e-05	313	ncsmVariants
47	7.90146e-05	27	csmVariants
48	3.36375e-05	312	ncsmVariants
48	0.000102426	35	csmVariants
49	3.2775e-05	304	ncsmVariants
49	0.000108279	37	csmVariants
50	3.07266e-05	285	ncsmVariants
50	8.7794e-05	30	csmVariants
51	3.09422e-05	287	ncsmVariants
51	0.000117059	40	csmVariants
52	2.52281e-05	234	ncsmVariants
52	8.7794e-05	30	csmVariants
53	2.64141e-05	245	ncsmVariants
53	7.31617e-05	25	csmVariants
54	2.56594e-05	238	ncsmVariants
54	4.68235e-05	16	csmVariants
55	2.30719e-05	214	ncsmVariants
55	6.73087e-05	23	csmVariants
56	2.09156e-05	194	ncsmVariants
56	5.26764e-05	18	csmVariants
57	2.25328e-05	209	ncsmVariants
57	3.80441e-05	13	csmVariants
58	2.19937e-05	204	ncsmVariants
58	8.7794e-05	30	csmVariants
59	2.2425e-05	208	ncsmVariants
59	5.85293e-05	20	csmVariants
60	1.8975e-05	176	ncsmVariants
60	7.90146e-05	27	csmVariants
61	2.14547e-05	199	ncsmVariants
61	4.3897e-05	15	csmVariants
62	2.11312e-05	196	ncsmVariants
62	5.26764e-05	18	csmVariants
63	2.00531e-05	186	ncsmVariants
63	7.02352e-05	24	csmVariants
64	1.82203e-05	169	ncsmVariants
64	5.56029e-05	19	csmVariants
65	1.74656e-05	162	ncsmVariants
65	4.09705e-05	14	csmVariants
66	1.53094e-05	142	ncsmVariants
66	3.80441e-05	13	csmVariants
67	1.68187e-05	156	ncsmVariants
67	4.3897e-05	15	csmVariants
68	1.30453e-05	121	ncsmVariants
68	4.09705e-05	14	csmVariants
69	1.57406e-05	146	ncsmVariants
69	2.63382e-05	9	csmVariants
70	1.38e-05	128	ncsmVariants
70	1.75588e-05	6	csmVariants
71	1.22906e-05	114	ncsmVariants
71	3.21911e-05	11	csmVariants
72	1.25062e-05	116	ncsmVariants
72	4.09705e-05	14	csmVariants
73	1.18594e-05	110	ncsmVariants
73	3.21911e-05	11	csmVariants
74	1.06734e-05	99	ncsmVariants
74	4.09705e-05	14	csmVariants
75	1.16437e-05	108	ncsmVariants
75	1.75588e-05	6	csmVariants
76	9.37968e-06	87	ncsmVariants
76	2.63382e-05	9	csmVariants
77	1.13203e-05	105	ncsmVariants
77	2.92647e-05	10	csmVariants
78	1.00266e-05	93	ncsmVariants
78	1.46323e-05	5	csmVariants
79	1.17516e-05	109	ncsmVariants
79	5.85293e-06	2	csmVariants
80	8.84062e-06	82	ncsmVariants
80	1.75588e-05	6	csmVariants
81	9.59531e-06	89	ncsmVariants
81	2.34117e-05	8	csmVariants
82	8.84062e-06	82	ncsmVariants
82	2.63382e-05	9	csmVariants
83	8.30156e-06	77	ncsmVariants
83	2.92647e-05	10	csmVariants
84	6.9e-06	64	ncsmVariants
84	2.34117e-05	8	csmVariants
85	8.94843e-06	83	ncsmVariants
85	1.46323e-05	5	csmVariants
86	7.43906e-06	69	ncsmVariants
86	1.17059e-05	4	csmVariants
87	6.68437e-06	62	ncsmVariants
87	1.17059e-05	4	csmVariants
88	7.43906e-06	69	ncsmVariants
88	4.09705e-05	14	csmVariants
89	7.11562e-06	66	ncsmVariants
89	5.85293e-06	2	csmVariants
90	9.4875e-06	88	ncsmVariants
90	2.34117e-05	8	csmVariants
91	6.79219e-06	63	ncsmVariants
91	1.17059e-05	4	csmVariants
92	7.7625e-06	72	ncsmVariants
92	2.34117e-05	8	csmVariants
93	6.14531e-06	57	ncsmVariants
93	1.17059e-05	4	csmVariants
94	5.60625e-06	52	ncsmVariants
94	1.75588e-05	6	csmVariants
95	5.71406e-06	53	ncsmVariants
95	1.75588e-05	6	csmVariants
96	6.57656e-06	61	ncsmVariants
96	5.85293e-06	2	csmVariants
97	5.92969e-06	55	ncsmVariants
97	1.46323e-05	5	csmVariants
98	4.52812e-06	42	ncsmVariants
98	8.7794e-06	3	csmVariants
99	5.49844e-06	51	ncsmVariants
99	1.75588e-05	6	csmVariants
100	4.95937e-06	46	ncsmVariants
100	5.85293e-06	2	csmVariants
101	5.28281e-06	49	ncsmVariants
101	2.63382e-05	9	csmVariants
102	4.3125e-06	40	ncsmVariants
102	2.92647e-06	1	csmVariants
103	4.95937e-06	46	ncsmVariants
103	2.92647e-06	1	csmVariants
104	3.88125e-06	36	ncsmVariants
104	2.92647e-06	1	csmVariants
105	4.85156e-06	45	ncsmVariants
105	8.7794e-06	3	csmVariants
106	4.95937e-06	46	ncsmVariants
106	1.46323e-05	5	csmVariants
107	4.42031e-06	41	ncsmVariants
107	2.04853e-05	7	csmVariants
108	3.55781e-06	33	ncsmVariants
108	5.85293e-06	2	csmVariants
109	3.88125e-06	36	ncsmVariants
109	2.92647e-06	1	csmVariants
110	3.34219e-06	31	ncsmVariants
110	1.46323e-05	5	csmVariants
111	3.66562e-06	34	ncsmVariants
111	8.7794e-06	3	csmVariants
112	2.91094e-06	27	ncsmVariants
112	2.92647e-06	1	csmVariants
113	3.12656e-06	29	ncsmVariants
113	2.92647e-06	1	csmVariants
114	2.91094e-06	27	ncsmVariants
114	8.7794e-06	3	csmVariants
115	3.45e-06	32	ncsmVariants
115	1.46323e-05	5	csmVariants
116	3.55781e-06	33	ncsmVariants
117	3.01875e-06	28	ncsmVariants
117	1.75588e-05	6	csmVariants
118	2.37187e-06	22	ncsmVariants
118	2.92647e-06	1	csmVariants
119	3.01875e-06	28	ncsmVariants
119	5.85293e-06	2	csmVariants
120	1.94062e-06	18	ncsmVariants
120	2.92647e-06	1	csmVariants
121	2.80312e-06	26	ncsmVariants
121	2.92647e-06	1	csmVariants
122	3.55781e-06	33	ncsmVariants
122	1.46323e-05	5	csmVariants
123	2.15625e-06	20	ncsmVariants
124	2.5875e-06	24	ncsmVariants
124	5.85293e-06	2	csmVariants
125	1.40156e-06	13	ncsmVariants
125	8.7794e-06	3	csmVariants
126	2.37187e-06	22	ncsmVariants
126	5.85293e-06	2	csmVariants
127	1.94062e-06	18	ncsmVariants
127	1.46323e-05	5	csmVariants
128	1.725e-06	16	ncsmVariants
129	2.04844e-06	19	ncsmVariants
129	1.17059e-05	4	csmVariants
130	1.50937e-06	14	ncsmVariants
130	2.92647e-06	1	csmVariants
131	1.83281e-06	17	ncsmVariants
132	1.83281e-06	17	ncsmVariants
132	2.92647e-06	1	csmVariants
133	8.625e-07	8	ncsmVariants
133	8.7794e-06	3	csmVariants
134	2.5875e-06	24	ncsmVariants
134	5.85293e-06	2	csmVariants
135	1.18594e-06	11	ncsmVariants
135	1.17059e-05	4	csmVariants
136	1.725e-06	16	ncsmVariants
136	2.92647e-06	1	csmVariants
137	2.04844e-06	19	ncsmVariants
138	9.70312e-07	9	ncsmVariants
138	8.7794e-06	3	csmVariants
139	1.50937e-06	14	ncsmVariants
139	5.85293e-06	2	csmVariants
140	2.26406e-06	21	ncsmVariants
140	2.92647e-06	1	csmVariants
141	1.61719e-06	15	ncsmVariants
141	2.92647e-06	1	csmVariants
142	1.18594e-06	11	ncsmVariants
143	6.46875e-07	6	ncsmVariants
143	2.92647e-06	1	csmVariants
144	6.46875e-07	6	ncsmVariants
145	1.61719e-06	15	ncsmVariants
145	2.92647e-06	1	csmVariants
146	8.625e-07	8	ncsmVariants
146	5.85293e-06	2	csmVariants
147	7.54687e-07	7	ncsmVariants
148	4.3125e-07	4	ncsmVariants
148	2.92647e-06	1	csmVariants
149	7.54687e-07	7	ncsmVariants
150	1.07812e-06	10	ncsmVariants
151	1.83281e-06	17	ncsmVariants
151	2.92647e-06	1	csmVariants
152	8.625e-07	8	ncsmVariants
153	9.70312e-07	9	ncsmVariants
153	2.92647e-06	1	csmVariants
154	1.29375e-06	12	ncsmVariants
155	1.40156e-06	13	ncsmVariants
155	2.92647e-06	1	csmVariants
156	7.54687e-07	7	ncsmVariants
157	4.3125e-07	4	ncsmVariants
158	1.18594e-06	11	ncsmVariants
158	5.85293e-06	2	csmVariants
159	5.39062e-07	5	ncsmVariants
160	4.3125e-07	4	ncsmVariants
161	1.18594e-06	11	ncsmVariants
162	3.23437e-07	3	ncsmVariants
163	9.70312e-07	9	ncsmVariants
164	3.23437e-07	3	ncsmVariants
165	7.54687e-07	7	ncsmVariants
165	2.92647e-06	1	csmVariants
166	2.15625e-07	2	ncsmVariants
167	3.23437e-07	3	ncsmVariants
168	5.39062e-07	5	ncsmVariants
169	3.23437e-07	3	ncsmVariants
170	1.07812e-07	1	ncsmVariants
171	6.46875e-07	6	ncsmVariants
172	1.07812e-07	1	ncsmVariants
173	1.07812e-07	1	ncsmVariants
174	1.07812e-07	1	ncsmVariants
174	2.92647e-06	1	csmVariants
175	7.54687e-07	7	ncsmVariants
176	7.54687e-07	7	ncsmVariants
177	7.54687e-07	7	ncsmVariants
178	1.07812e-07	1	ncsmVariants
179	3.23437e-07	3	ncsmVariants
180	5.39062e-07	5	ncsmVariants
181	2.15625e-07	2	ncsmVariants
182	2.92647e-06	1	csmVariants
183	3.23437e-07	3	ncsmVariants
184	1.07812e-07	1	ncsmVariants
185	3.23437e-07	3	ncsmVariants
186	4.3125e-07	4	ncsmVariants
186	2.92647e-06	1	csmVariants
187	2.15625e-07	2	ncsmVariants
188	5.39062e-07	5	ncsmVariants
189	1.07812e-07	1	ncsmVariants
191	1.07812e-07	1	ncsmVariants
192	2.15625e-07	2	ncsmVariants
193	1.07812e-07	1	ncsmVariants
194	1.07812e-07	1	ncsmVariants
195	6.46875e-07	6	ncsmVariants
195	2.92647e-06	1	csmVariants
196	2.15625e-07	2	ncsmVariants
197	2.15625e-07	2	ncsmVariants
198	3.23437e-07	3	ncsmVariants
199	1.07812e-07	1	ncsmVariants
200	3.23437e-07	3	ncsmVariants
201	3.23437e-07	3	ncsmVariants
202	2.15625e-07	2	ncsmVariants
204	1.07812e-07	1	ncsmVariants
205	1.07812e-07	1	ncsmVariants
209	2.15625e-07	2	ncsmVariants
210	3.23437e-07	3	ncsmVariants
211	2.15625e-07	2	ncsmVariants
212	2.15625e-07	2	ncsmVariants
213	1.07812e-07	1	ncsmVariants
214	1.07812e-07	1	ncsmVariants
215	3.23437e-07	3	ncsmVariants
216	3.23437e-07	3	ncsmVariants
217	1.07812e-07	1	ncsmVariants
218	1.07812e-07	1	ncsmVariants
219	1.07812e-07	1	ncsmVariants
220	2.15625e-07	2	ncsmVariants
222	3.23437e-07	3	ncsmVariants
223	3.23437e-07	3	ncsmVariants
224	1.07812e-07	1	ncsmVariants
226	1.07812e-07	1	ncsmVariants
227	1.07812e-07	1	ncsmVariants
228	2.15625e-07	2	ncsmVariants
229	1.07812e-07	1	ncsmVariants
231	3.23437e-07	3	ncsmVariants
231	2.92647e-06	1	csmVariants
232	2.15625e-07	2	ncsmVariants
232	2.92647e-06	1	csmVariants
233	1.07812e-07	1	ncsmVariants
234	1.07812e-07	1	ncsmVariants
236	3.23437e-07	3	ncsmVariants
238	2.15625e-07	2	ncsmVariants
238	2.92647e-06	1	csmVariants
239	1.07812e-07	1	ncsmVariants
242	1.07812e-07	1	ncsmVariants
243	2.15625e-07	2	ncsmVariants
247	2.15625e-07	2	ncsmVariants
248	2.15625e-07	2	ncsmVariants
248	2.92647e-06	1	csmVariants
254	1.07812e-07	1	ncsmVariants
256	1.07812e-07	1	ncsmVariants
258	1.07812e-07	1	ncsmVariants
259	2.15625e-07	2	ncsmVariants
259	2.92647e-06	1	csmVariants
260	2.92647e-06	1	csmVariants
264	1.07812e-07	1	ncsmVariants
265	1.07812e-07	1	ncsmVariants
267	2.15625e-07	2	ncsmVariants
269	2.92647e-06	1	csmVariants
272	1.07812e-07	1	ncsmVariants
276	2.15625e-07	2	ncsmVariants
280	1.07812e-07	1	ncsmVariants
282	1.07812e-07	1	ncsmVariants
283	1.07812e-07	1	ncsmVariants
286	1.07812e-07	1	ncsmVariants
289	1.07812e-07	1	ncsmVariants
291	1.07812e-07	1	ncsmVariants
305	1.07812e-07	1	ncsmVariants
306	1.07812e-07	1	ncsmVariants
317	2.92647e-06	1	csmVariants
322	1.07812e-07	1	ncsmVariants
323	2.92647e-06	1	csmVariants
326	1.07812e-07	1	ncsmVariants
329	1.07812e-07	1	ncsmVariants
335	1.07812e-07	1	ncsmVariants
341	1.07812e-07	1	ncsmVariants
344	1.07812e-07	1	ncsmVariants
360	1.07812e-07	1	ncsmVariants
362	1.07812e-07	1	ncsmVariants
373	1.07812e-07	1	ncsmVariants
381	2.92647e-06	1	csmVariants
392	1.07812e-07	1	ncsmVariants
405	1.07812e-07	1	ncsmVariants
427	1.07812e-07	1	ncsmVariants
461	1.07812e-07	1	ncsmVariants
586	1.07812e-07	1	ncsmVariants
691	1.07812e-07	1	ncsmVariants

## Sheet: TableS3
TableS3. The frequency of different mutation types
Type	csmVariants	ncsmVariants	Frequency in csmVariants	Frequency in ncsmVariants
Intron	439755	5385971	0.57898	0.391003
Missense	65335	1683979	0.0860198	0.122251
Silent	62184	693747	0.0818713	0.0503637
3'Flank	28743	305802	0.0378429	0.0222002
3'UTR	33071	433503	0.0435412	0.0314709
5'Flank	26416	286697	0.0347792	0.0208132
5'UTR	8330	108519	0.0109673	0.00787812
Frame_Shift_Del	3733	167543	0.00491486	0.0121631
Frame_Shift_Ins	4154	265463	0.00546914	0.0192717
IGR	13643	422307	0.0179623	0.0306581
In_Frame_Del	470	23131	0.0006188	0.00167923
In_Frame_Ins	2652	94518	0.00349161	0.00686169
Nonsense	2464	233920	0.00324409	0.0169818
Nonstop	42	2035	5.52971e-05	0.000147734
RNA	49447	584601	0.0651018	0.0424401
Splice_Region	18242	275662	0.0240174	0.0200121
Splice_Site	800	55064	0.00105328	0.00399746
Translation_Start_Site	53	2885	6.97796e-05	0.000209441
SNV	543331	9914245	0.715348	0.719741
INS	110743	1879527	0.145804	0.136447
DEL	100648	1949407	0.132513	0.14152
sum	759534	13774739

## Sheet: TableS4
TableS4. The 96-trinucleotides mutational profile
type	csmVariants	ncsmVariants	dbSNPs
A[C>A]A	2072	78116	258577
A[C>A]C	1843	48692	255603
A[C>A]G	1712	14463	12820
A[C>A]T	1288	76825	142428
C[C>A]A	1490	92353	163071
C[C>A]C	2170	81137	142337
C[C>A]G	2748	25466	14664
C[C>A]T	2472	181154	126850
G[C>A]A	1313	69858	201434
G[C>A]C	1471	57878	164635
G[C>A]G	1821	17974	18325
G[C>A]T	1370	98867	113735
T[C>A]A	1334	112496	171321
T[C>A]C	1311	74242	156631
T[C>A]G	997	13547	11769
T[C>A]T	5184	415837	246814
A[C>G]A	1803	28091	206069
A[C>G]C	1092	16974	110506
A[C>G]G	1187	5967	11185
A[C>G]T	1345	23984	210095
C[C>G]A	935	17571	120060
C[C>G]C	1455	16006	131204
C[C>G]G	1309	7315	13454
C[C>G]T	1300	21365	173750
G[C>G]A	1036	16527	104415
G[C>G]C	1121	17615	104214
G[C>G]G	1157	5878	11029
G[C>G]T	1063	17673	133031
T[C>G]A	1769	99787	184592
T[C>G]C	1494	43708	157885
T[C>G]G	999	9231	14483
T[C>G]T	2960	126409	337371
A[C>T]A	5554	95957	912624
A[C>T]C	3714	85902	517675
A[C>T]G	27038	160780	1240504
A[C>T]T	4260	79764	657297
C[C>T]A	3869	122436	588390
C[C>T]C	5510	150537	526699
C[C>T]G	23805	153191	1091750
C[C>T]T	5715	143874	708756
G[C>T]A	3250	116324	460448
G[C>T]C	4607	190001	471226
G[C>T]G	24580	202212	811468
G[C>T]T	4060	151391	538804
T[C>T]A	4261	259144	539899
T[C>T]C	6245	274507	565098
T[C>T]G	18956	185145	749458
T[C>T]T	5083	236435	588099
A[T>A]A	1032	23691	167603
A[T>A]C	801	17917	171619
A[T>A]G	1104	24870	166399
A[T>A]T	1385	34750	170910
C[T>A]A	393	15132	62125
C[T>A]C	808	22554	83293
C[T>A]G	1073	40094	105019
C[T>A]T	813	28204	91420
G[T>A]A	412	14239	61186
G[T>A]C	513	12941	81667
G[T>A]G	832	20790	93668
G[T>A]T	640	15912	100590
T[T>A]A	1642	22358	188472
T[T>A]C	421	14773	82825
T[T>A]G	441	15232	78755
T[T>A]T	1115	32191	180270
A[T>C]A	5803	79163	1132723
A[T>C]C	2388	38567	357928
A[T>C]G	7293	67302	1030560
A[T>C]T	4783	62205	985542
C[T>C]A	2315	43734	351427
C[T>C]C	2716	55864	279939
C[T>C]G	6110	72806	580431
C[T>C]T	3611	66957	423202
G[T>C]A	2488	74516	362972
G[T>C]C	2427	59786	221319
G[T>C]G	4526	64942	414854
G[T>C]T	2954	79930	402362
T[T>C]A	2393	58681	441603
T[T>C]C	2869	50241	327172
T[T>C]G	3070	44694	397255
T[T>C]T	3386	69098	570505
A[T>G]A	919	12713	111401
A[T>G]C	588	11962	70140
A[T>G]G	1044	14979	142280
A[T>G]T	1081	48000	143662
C[T>G]A	354	8115	58873
C[T>G]C	816	13233	88109
C[T>G]G	1015	20580	129453
C[T>G]T	951	54202	121698
G[T>G]A	540	8095	62876
G[T>G]C	631	10418	55594
G[T>G]G	1204	19186	136874
G[T>G]T	1031	23998	113113
T[T>G]A	826	22369	138774
T[T>G]C	927	20130	123655
T[T>G]G	1109	16683	174742
T[T>G]T	2520	155507	323224

## Sheet: TableS5
TableS5. The contributions of each SBS signatures to csmVariants
Cancer Type	SBS1	SBS2	SBS3	SBS4	SBS5	SBS6	SBS7a	SBS7b	SBS7c	SBS7d	SBS8	SBS9	SBS10a	SBS10b	SBS11	SBS12	SBS13	SBS14	SBS15	SBS16	SBS17a	SBS17b	SBS18	SBS19	SBS20	SBS21	SBS22	SBS23	SBS24	SBS25	SBS26	SBS27	SBS28	SBS29	SBS30	SBS31	SBS32	SBS33	SBS34	SBS35	SBS36	SBS37	SBS38	SBS39	SBS40	SBS41	SBS42	SBS43	SBS44
ACC	0.123225	0	0	0	0	0.107321	0	0	0	0	0	0	0	0	0	0	0	0	0	0	0	0	0	0	0	0	0	0	0	0	0.05468	0	0	0	0	0.057467	0	0	0	0	0	0	0	0.111073	0	0	0	0	0
BLCA	0.110935	0	0	0	0.065347	0.092803	0	0	0	0	0	0	0	0.063767	0	0	0	0	0	0	0	0	0	0	0	0	0	0	0	0	0	0	0	0	0	0.055038	0	0	0	0	0	0.05479	0	0.089537	0	0	0	0	0
BRCA	0.124758	0	0	0	0.201607	0	0	0	0	0	0	0	0	0	0	0	0	0	0	0	0	0	0	0	0	0	0	0	0	0	0	0	0	0	0	0	0	0	0	0	0	0.064921	0	0.076993	0	0	0	0	0
CESC	0.158623	0	0	0	0	0	0	0	0	0	0	0	0	0.060504	0	0	0	0	0.078269	0	0	0	0	0	0	0	0	0	0	0	0	0	0	0	0	0	0	0	0	0	0	0.072686	0	0.059002	0	0	0	0	0
CHOL	0.16963	0	0	0	0	0	0	0	0	0	0	0	0	0	0	0	0	0	0	0	0	0	0	0	0	0	0	0	0	0	0	0	0	0	0.056129	0	0	0	0	0	0	0.096058	0	0.093563	0	0	0	0	0
COAD	0.322907	0	0	0	0	0	0	0	0	0	0	0	0	0.088018	0	0	0	0	0.154431	0	0	0	0	0	0	0	0	0	0	0	0	0	0	0	0	0	0	0	0	0	0	0	0	0.058203	0	0	0	0	0
DLBC	0.102633	0	0	0	0	0.118942	0	0	0	0	0	0	0	0	0	0	0	0	0	0	0	0	0	0	0	0	0	0	0	0	0	0	0	0	0	0.062593	0	0	0	0	0	0	0	0.075235	0	0	0	0	0
ESCA	0.19116	0	0	0	0	0.079325	0	0	0	0	0	0	0	0	0	0	0	0	0	0	0	0	0	0	0	0	0	0	0	0	0	0	0	0	0	0	0	0	0	0	0	0.0605	0	0.062701	0	0.057015	0	0	0
GBM	0.343113	0	0	0	0	0	0	0	0	0	0	0	0	0.054942	0	0	0	0	0	0	0	0	0	0	0	0	0	0	0	0	0	0	0	0	0	0	0	0	0	0	0	0.053816	0	0.104813	0	0	0	0	0
HNSC	0.103523	0	0	0	0	0.113188	0	0	0	0	0	0	0	0	0	0	0	0	0	0	0	0	0	0	0	0	0	0	0	0	0	0	0	0	0	0.051091	0	0	0	0	0	0.074698	0	0.08226	0	0	0	0	0
KICH	0.177898	0	0	0	0	0.089661	0	0	0	0	0	0	0	0	0	0	0	0	0	0	0	0	0	0	0	0	0	0	0	0	0	0	0	0	0	0	0	0	0	0	0	0.066312	0	0.076281	0	0	0	0	0
KIRC	0.095402	0	0	0	0.141587	0.08452	0	0	0	0	0	0	0	0	0	0	0	0	0	0	0	0	0	0	0	0	0	0	0	0	0	0	0	0	0	0	0	0	0	0	0	0.070065	0	0.083818	0	0	0	0	0
KIRP	0.089001	0	0	0	0.11473	0.068378	0	0	0	0	0	0	0	0	0	0	0	0	0	0	0	0	0	0	0	0	0	0	0	0	0	0	0	0	0	0.050532	0.068729	0	0	0	0	0.074568	0	0.087191	0	0	0	0	0
LAML	0.096824	0	0	0	0.183892	0.054411	0	0	0	0	0	0	0	0	0	0	0	0	0	0	0	0	0	0	0	0	0	0	0	0	0	0	0	0	0	0	0	0	0	0	0	0	0	0.103392	0	0	0	0	0
LGG	0.150221	0	0	0	0	0.086722	0	0	0	0	0	0	0	0	0	0	0	0	0	0	0	0	0	0	0	0	0	0	0	0	0	0	0	0	0	0	0.05004	0	0	0	0	0.060241	0	0.120303	0	0	0	0	0
LIHC	0.103709	0	0	0	0.097479	0.053398	0	0	0	0	0	0	0	0	0	0	0	0	0	0	0	0	0	0	0	0	0	0	0	0	0	0	0	0	0	0	0	0	0	0	0	0	0	0.07995	0	0	0	0	0
LUAD	0.078047	0	0	0	0.053951	0.099268	0	0	0	0	0	0	0	0	0	0	0	0	0	0	0	0	0	0	0	0	0	0	0.05423	0	0	0	0	0	0	0	0	0	0	0	0	0	0	0.095944	0	0	0	0	0
LUSC	0.078744	0	0	0	0	0.097859	0	0	0	0	0	0	0	0	0	0	0	0	0	0	0	0	0	0	0	0	0	0	0.058828	0	0	0	0	0	0	0	0	0	0	0	0	0.063439	0	0.115244	0	0	0	0	0
MESO	0	0	0	0	0	0.127705	0	0	0	0	0	0	0	0	0	0	0	0	0	0	0	0	0	0	0	0	0	0	0	0	0.08788	0	0	0	0	0.064616	0	0	0	0	0	0	0	0.138022	0	0	0	0	0
OV	0.119109	0	0	0	0.112377	0.055409	0	0	0	0	0	0	0	0	0	0	0	0	0	0	0	0	0	0	0	0	0	0	0	0	0	0	0	0	0	0	0	0	0	0	0	0	0	0.10832	0	0	0	0	0
PAAD	0.153745	0	0	0	0	0	0	0	0	0	0	0	0	0	0	0	0	0	0.113065	0	0	0	0	0	0	0	0	0	0	0	0	0	0	0	0	0.063788	0	0	0	0	0	0	0	0.127178	0	0	0	0	0
PCPG	0	0	0	0	0	0.085995	0	0	0	0	0	0	0	0	0	0	0	0	0	0	0	0	0	0	0	0	0	0	0	0	0	0	0	0	0	0.059227	0.054588	0	0	0	0	0	0	0.157548	0	0	0	0	0
PRAD	0.14785	0	0	0	0	0.087829	0	0	0	0	0	0	0	0	0	0	0	0	0	0	0	0	0	0	0	0	0	0	0	0	0	0	0	0	0	0	0	0	0	0	0	0	0	0.107208	0	0	0	0	0
READ	0.237692	0	0	0	0	0	0	0	0	0	0	0	0	0.195918	0	0	0	0	0.068623	0	0	0	0	0	0	0	0	0	0	0	0	0	0	0	0	0	0	0	0	0	0	0	0	0.073943	0	0	0	0	0
SARC	0.10487	0	0	0	0.215227	0.070281	0	0	0	0	0	0	0	0	0	0	0	0	0	0	0	0	0	0	0	0	0	0	0	0	0	0	0	0	0	0	0	0	0	0	0	0.067863	0	0.072261	0	0	0	0	0
SKCM	0	0	0	0	0	0.055454	0.120566	0.146504	0	0	0	0	0	0.29303	0	0	0	0	0	0	0	0	0	0	0	0	0	0	0	0	0	0	0	0	0	0	0	0	0	0	0	0	0	0	0	0	0	0	0
STAD	0.26044	0	0	0	0	0.056697	0	0	0	0	0	0	0	0	0	0	0	0	0.106177	0	0	0	0	0	0	0	0	0	0	0	0	0	0	0	0	0	0	0	0	0	0	0.093571	0	0.05648	0	0	0	0	0
TGCT	0.066388	0	0	0	0	0.112664	0	0	0	0	0	0	0	0	0	0	0	0	0	0	0	0	0	0	0	0	0	0	0	0	0	0	0	0	0	0	0.054671	0	0	0	0	0.056087	0	0.101522	0	0	0	0	0
THCA	0.080949	0	0	0	0.098624	0.095247	0	0	0	0	0	0	0	0	0	0	0	0	0	0	0	0	0	0	0	0	0	0	0	0	0	0	0	0	0	0	0	0	0	0	0	0.06619	0	0.077142	0	0	0	0	0
THYM	0.095631	0	0	0	0.122978	0.08121	0	0	0	0	0	0	0	0	0	0	0	0	0	0	0	0	0	0	0	0	0	0	0	0	0	0	0	0	0	0	0.051649	0	0	0	0	0.054908	0	0.066014	0	0	0	0	0
UCEC	0.358527	0	0	0	0	0	0	0	0	0	0	0	0	0.176917	0	0	0	0	0.181773	0	0	0	0	0	0	0	0	0	0	0	0	0	0	0	0	0	0	0	0	0	0	0	0	0	0	0	0	0	0
UCS	0.163835	0	0	0	0	0.050336	0	0	0	0	0	0	0	0.115995	0	0	0	0	0.056903	0	0	0	0	0	0	0	0	0	0	0	0	0	0	0	0	0.061507	0	0	0	0	0	0	0	0.148782	0	0	0	0	0
UVM	0.167129	0	0	0	0	0.079216	0	0	0	0	0	0	0	0	0	0	0	0	0	0	0	0	0	0	0	0	0	0	0	0	0	0	0	0	0	0	0	0	0	0	0	0	0	0.135133	0	0	0	0	0
[truncated: 23 more columns]

## Sheet: TableS6
TableS6. The contributions of each DBS signatures to csmVariants
Cancer Type	DBS1	DBS2	DBS3	DBS4	DBS5	DBS6	DBS7	DBS8	DBS9	DBS10	DBS11
ACC	0	0	0	0.069685	0	0	0.423914	0	0.18357	0.178441	0.063218
BLCA	0	0	0.196836	0.064195	0	0.066439	0.258364	0.091698	0.181029	0	0.139772
BRCA	0	0	0.105301	0.054106	0	0.06706	0.227528	0	0.244325	0	0.201209
CESC	0	0	0.165767	0.080648	0	0	0.214895	0	0.281327	0	0.129178
CHOL	0	0.307984	0.267011	0	0	0.058519	0.099482	0	0.146897	0	0.097612
COAD	0	0.063408	0.14276	0	0	0	0.427443	0	0.188624	0	0.102883
DLBC	0	0	0	0	0	0.258742	0.512156	0	0.116469	0	0.051641
ESCA	0	0	0.121579	0	0.05349	0	0.239455	0	0.27707	0	0.203537
GBM	0	0	0.224798	0	0	0	0.208735	0	0.297975	0	0.166837
HNSC	0	0	0.085747	0.135294	0	0.062352	0.214495	0.061679	0.201073	0	0.171577
KICH	0	0.088585	0.243338	0.080376	0	0	0.095725	0.087536	0.08578	0	0.305963
KIRC	0	0	0.168529	0.066707	0	0.069359	0.115039	0	0.314956	0	0.197259
KIRP	0	0	0	0.118842	0	0.110004	0.195829	0	0.224063	0.128754	0.149106
LAML	0	0	0.122789	0	0	0.082932	0.224755	0.06252	0.267586	0.063719	0.099861
LGG	0	0	0.118248	0.094249	0	0.055974	0.239423	0.080288	0.21418	0	0.132542
LIHC	0	0	0.195127	0.08273	0	0.052124	0.132538	0	0.23081	0	0.170095
LUAD	0	0	0.054026	0.131769	0	0	0.232553	0.055221	0.207404	0.051727	0.195505
LUSC	0	0	0.124471	0.081615	0	0.052797	0.215794	0	0.240965	0	0.18727
MESO	0	0	0	0	0	0.062908	0.300054	0	0.434771	0	0.076087
OV	0	0	0.135867	0	0	0.108736	0.16609	0	0.257015	0.085211	0.197532
PAAD	0	0	0.139749	0.094184	0	0.066866	0.234203	0	0.266938	0	0.139233
PCPG	0	0	0.114889	0	0	0.09069	0.305785	0.168868	0.170955	0	0.119341
PRAD	0	0	0.091568	0.0906	0	0	0.371864	0.11568	0.133561	0	0.165662
READ	0	0	0.079526	0.134109	0	0	0.41479	0	0.189206	0	0.10614
SARC	0	0.063029	0.074546	0.108014	0	0.123062	0.195949	0	0.237677	0	0.166068
SKCM	0	0	0.079522	0.062519	0	0	0.252858	0.11453	0.150529	0.063506	0.237471
STAD	0	0	0.108681	0.058184	0	0.084155	0.281786	0.050195	0.155881	0	0.203505
TGCT	0	0.074946	0	0	0	0	0.36993	0	0.416602	0	0.070516
THCA	0	0	0.128688	0.067214	0	0.068872	0.1874	0	0.263528	0.052276	0.189341
THYM	0	0	0.146238	0.094381	0	0.141009	0.314899	0	0.224528	0	0.067167
UCEC	0	0	0.071049	0	0	0	0.287397	0.061015	0.233031	0.084877	0.13021
UCS	0	0	0.203172	0	0.052993	0.052578	0.267423	0	0.145442	0	0.260405
UVM	0	0	0.078352	0.17503	0	0	0.060093	0.091071	0	0.16974	0.40826

## Sheet: TableS7
TableS7. The contributions of each ID signatures to csmVariants
Cancer Type	ID1	ID2	ID3	ID4	ID5	ID6	ID7	ID8	ID9	ID10	ID11	ID12	ID13	ID14	ID15	ID16	ID17	ID18
ACC	0	0.123925	0	0.051155	0	0	0	0	0.165715	0.158041	0	0.084233	0	0.09665	0	0.13814	0.066232	0
BLCA	0	0.08304	0	0.071409	0	0	0	0	0.216529	0.131671	0	0.077539	0	0.108794	0	0.138876	0.07621	0
BRCA	0	0.086485	0	0.060108	0	0	0	0	0.235037	0.127062	0	0.07775	0	0.141681	0	0.141506	0.075902	0
CESC	0	0.134132	0	0.071344	0	0	0	0	0.219346	0.100867	0	0.067232	0	0.119231	0	0.11055	0.058309	0
CHOL	0	0.156063	0	0.07439	0	0	0	0	0.238311	0.087595	0	0.067578	0	0.11125	0	0.119856	0	0
COAD	0	0.256927	0	0.084129	0	0	0.099813	0	0.116636	0.058912	0	0.052068	0	0.105147	0	0.08659	0	0
DLBC	0	0.089917	0	0.067005	0	0	0	0	0.234742	0.125989	0	0.077143	0	0.120636	0	0.14277	0.085238	0
ESCA	0	0.163693	0	0.069316	0	0	0	0	0.224798	0.090256	0	0.068897	0	0.113387	0	0.118064	0	0
GBM	0	0	0	0	0	0	0	0	0.079819	0.144925	0	0.079185	0	0.382612	0	0.194957	0.052278	0
HNSC	0	0.103559	0	0.074885	0	0	0	0	0.220621	0.117814	0	0.080713	0	0.121637	0	0.139621	0.066001	0
KICH	0	0.185174	0	0.082735	0	0	0	0	0.398854	0.070224	0	0.05787	0	0.075711	0	0.059632	0	0
KIRC	0	0.072636	0	0.061167	0	0	0	0	0.210759	0.126114	0	0.072285	0	0.191997	0	0.175058	0.063656	0
KIRP	0	0	0	0.065323	0	0	0	0	0.275802	0.133886	0	0.079138	0	0.119287	0	0.132567	0.07541	0
LAML	0	0	0	0	0	0	0	0	0.090766	0.145464	0	0.093317	0	0.221034	0	0.185716	0.1022	0
LGG	0	0.083618	0	0.071835	0	0	0	0	0.249743	0.120822	0	0.076322	0	0.112332	0	0.123576	0.071013	0
LIHC	0	0.05242	0.165989	0	0	0	0	0	0.243841	0.080979	0	0.052402	0	0.145928	0	0.12868	0	0
LUAD	0	0.075048	0.052808	0.059843	0	0	0	0	0.197079	0.12503	0	0.082128	0	0.145886	0	0.147292	0.071324	0
LUSC	0	0.061323	0	0.063537	0	0	0	0	0.174099	0.126252	0	0.084446	0	0.190104	0	0.169464	0.069612	0
MESO	0	0.077261	0	0.067545	0	0	0	0	0.256906	0.155623	0	0.093981	0	0.109849	0	0.12593	0.063444	0
OV	0	0	0	0	0	0	0	0	0.087273	0.202564	0	0.104782	0	0.253926	0	0.173339	0.078299	0
PAAD	0	0.055733	0	0.060159	0	0	0	0	0.166556	0.151003	0	0.114227	0	0.112417	0	0.166701	0.087673	0
PCPG	0	0.089108	0	0.072	0	0	0	0	0.256756	0.104202	0	0.076714	0	0.100955	0	0.120431	0.087807	0
PRAD	0	0.0891	0	0.08021	0	0	0	0	0.243472	0.122345	0	0.074394	0	0.099404	0	0.143827	0.065268	0
READ	0	0.1587	0	0.067437	0	0	0	0	0.168527	0.118896	0	0.081539	0	0.111013	0	0.138136	0.058269	0
SARC	0	0.072149	0	0.080583	0	0	0	0	0.26335	0.120708	0	0.0757	0	0.104147	0	0.129207	0.075078	0
SKCM	0	0.09565	0	0.070414	0	0	0	0	0.217341	0.121626	0	0.079132	0	0.124389	0	0.101671	0.077502	0
STAD	0	0.348302	0	0.079522	0	0	0.104372	0	0.10428	0	0	0.053477	0	0.084095	0	0.076399	0	0
TGCT	0	0	0	0.063399	0	0	0	0	0.28698	0.14459	0	0.081341	0	0.106395	0	0.118328	0.063631	0
THCA	0	0.071004	0	0.063219	0	0	0	0	0.184225	0.143392	0	0.100732	0	0.121493	0	0.145184	0.084514	0
THYM	0	0.109528	0	0.082495	0	0	0	0	0.233126	0.110341	0	0.07656	0	0.089423	0	0.11911	0.056309	0
UCEC	0	0.313603	0	0.069123	0	0	0	0	0.118548	0.052414	0	0.071634	0	0.093399	0	0.089117	0	0
UCS	0	0.172155	0	0.07176	0	0	0.055619	0	0.185249	0.097505	0	0.083107	0	0.084298	0	0.148962	0	0
UVM	0	0.082798	0.073787	0.070968	0	0	0	0	0.211539	0.100939	0	0.067064	0	0.101503	0	0.178111	0.066853	0

## Sheet: TableS8
TableS8. Comparison of the frequency of 35 motifs in different mutation set (merge.ncsmVariants.dbsnp.motif.background.txt)
Type	Motif	count	fre
ncsmVariants	AAAAAAAAAA	97576	0.00708369
dbSNP	AAAAAAAAAA	772668	0.0207133
csmVariant	AAAAAAAAAA	22968	0.0672151
ncsmVariants	AAAAAAACCCACA	5999	0.000435507
dbSNP	AAAAAAACCCACA	3454	9.25931e-05
csmVariant	AAAAAAACCCACA	69	0.000201926
ncsmVariants	AAGCGATTCTCCTG	1732	0.000125737
dbSNP	AAGCGATTCTCCTG	89974	0.00241198
csmVariant	AAGCGATTCTCCTG	92	0.000269235
ncsmVariants	ACAACAAC	2208	0.000160293
dbSNP	ACAACAAC	49847	0.00133627
csmVariant	ACAACAAC	552	0.00161541
ncsmVariants	ACAGAGCGAGACT	3256	0.000236375
dbSNP	ACAGAGCGAGACT	98292	0.00263496
csmVariant	ACAGAGCGAGACT	99	0.00028972
ncsmVariants	ACAGGAAGAGGGG	733	5.32133e-05
dbSNP	ACAGGAAGAGGGG	100	2.68075e-06
csmVariant	ACAGGAAGAGGGG	41	0.000119985
ncsmVariants	ACAGGCRTGAGCCAC	7285	0.000528867
dbSNP	ACAGGCRTGAGCCAC	291145	0.00780487
csmVariant	ACAGGCRTGAGCCAC	280	0.000819411
ncsmVariants	ACAGGTCACGCCACC	200	1.45193e-05
dbSNP	ACAGGTCACGCCACC	70	1.87653e-06
csmVariant	ACAGGTCACGCCACC	52	0.000152176
ncsmVariants	ACTCTGTCTC	31865	0.00231329
dbSNP	ACTCTGTCTC	273813	0.00734025
csmVariant	ACTCTGTCTC	1487	0.00435166
ncsmVariants	AGCACTTTGGGAGG	2960	0.000214886
dbSNP	AGCACTTTGGGAGG	59524	0.00159569
csmVariant	AGCACTTTGGGAGG	96	0.000280941
ncsmVariants	AGGAAGGAAGAAAG	16429	0.00119269
dbSNP	AGGAAGGAAGAAAG	44704	0.0011984
csmVariant	AGGAAGGAAGAAAG	123	0.000359955
ncsmVariants	AGGAGGAGGAAGARG	7776	0.000564512
dbSNP	AGGAGGAGGAAGARG	2273	6.09335e-05
csmVariant	AGGAGGAGGAAGARG	140	0.000409705
ncsmVariants	AGGCTGAGGCGGGHG	4533	0.000329081
dbSNP	AGGCTGAGGCGGGHG	183184	0.00491071
csmVariant	AGGCTGAGGCGGGHG	190	0.000556029
ncsmVariants	AGGGAGGGAGGGA	2138	0.000155212
dbSNP	AGGGAGGGAGGGA	7771	0.000208321
csmVariant	AGGGAGGGAGGGA	179	0.000523838
ncsmVariants	AGTGCAGTGGCGYGA	2112	0.000153324
dbSNP	AGTGCAGTGGCGYGA	84192	0.00225698
csmVariant	AGTGCAGTGGCGYGA	143	0.000418485
ncsmVariants	ATTTATTTATTTATT	1921	0.000139458
dbSNP	ATTTATTTATTTATT	23717	0.000635794
csmVariant	ATTTATTTATTTATT	154	0.000450676
ncsmVariants	CAAACAAACAAAMA	3278	0.000237972
dbSNP	CAAACAAACAAAMA	21653	0.000580463
csmVariant	CAAACAAACAAAMA	187	0.000547249
ncsmVariants	CACACACAC	24141	0.00175256
dbSNP	CACACACAC	214843	0.00575941
csmVariant	CACACACAC	5858	0.0171432
ncsmVariants	CACTGCACTCCAGCC	1760	0.00012777
dbSNP	CACTGCACTCCAGCC	67488	0.00180919
csmVariant	CACTGCACTCCAGCC	108	0.000316058
ncsmVariants	CAGCCTGGGCRACA	4266	0.000309697
dbSNP	CAGCCTGGGCRACA	143512	0.0038472
csmVariant	CAGCCTGGGCRACA	188	0.000550176
ncsmVariants	CCCCGCCCCCMCC	879203	0.0638272
dbSNP	CCCCGCCCCCMCC	3393248	0.0909645
csmVariant	CCCCGCCCCCMCC	3824	0.0111908
ncsmVariants	CCTCCTCCTCTTC	2253	0.00016356
dbSNP	CCTCCTCCTCTTC	601174	0.016116
csmVariant	CCTCCTCCTCTTC	75	0.000219485
ncsmVariants	CCTGTAATCCCAG	5187	0.000376559
dbSNP	CCTGTAATCCCAG	139798	0.00374764
csmVariant	CCTGTAATCCCAG	168	0.000491646
ncsmVariants	CRGCCTCCCAA	3456	0.000250894
dbSNP	CRGCCTCCCAA	80612	0.00216101
csmVariant	CRGCCTCCCAA	250	0.000731617
ncsmVariants	CTACTAAAAATA	1393	0.000101127
dbSNP	CTACTAAAAATA	41127	0.00110251
csmVariant	CTACTAAAAATA	67	0.000196073
ncsmVariants	CTTGARCCCRGGA	3229	0.000234415
dbSNP	CTTGARCCCRGGA	188745	0.00505978
csmVariant	CTTGARCCCRGGA	158	0.000462382
ncsmVariants	CTTTCTTTC	17119	0.00124278
dbSNP	CTTTCTTTC	74482	0.00199668
csmVariant	CTTTCTTTC	726	0.00212461
ncsmVariants	GAAGAAGGAGGAGGA	273	1.98189e-05
dbSNP	GAAGAAGGAGGAGGA	763	2.04541e-05
csmVariant	GAAGAAGGAGGAGGA	47	0.000137544
ncsmVariants	GAGAGAAACCCTAYA	4849	0.000352021
dbSNP	GAGAGAAACCCTAYA	371	9.94559e-06
csmVariant	GAGAGAAACCCTAYA	93	0.000272161
ncsmVariants	GCCACCRCGCCYRGC	7866	0.000571045
dbSNP	GCCACCRCGCCYRGC	271562	0.0072799
csmVariant	GCCACCRCGCCYRGC	430	0.00125838
ncsmVariants	GGCTGGTCTYRAA	4270	0.000309988
dbSNP	GGCTGGTCTYRAA	108467	0.00290773
csmVariant	GGCTGGTCTYRAA	166	0.000485793
ncsmVariants	GGGAAAAAAA	11471	0.000832756
dbSNP	GGGAAAAAAA	43971	0.00117875
csmVariant	GGGAAAAAAA	768	0.00224753
ncsmVariants	NCGDHNDHCGN	1249311	0.0906958
dbSNP	NCGDHNDHCGN	4384595	0.11754
csmVariant	NCGDHNDHCGN	181175	0.530203
ncsmVariants	TACTCRGGAGGCTGA	1641	0.000119131
dbSNP	TACTCRGGAGGCTGA	100051	0.00268212
csmVariant	TACTCRGGAGGCTGA	52	0.000152176
ncsmVariants	TTAAAAAAAAG	1096839	0.0796268
dbSNP	TTAAAAAAAAG	1482195	0.039734
csmVariant	TTAAAAAAAAG	2886	0.00844578

## Sheet: TableS9
TableS9. Comparison of the frequency of 35 motifs in different cancer type (merge.cancer.motif.txt)
CancerType	Motif	Count	total	Frequency
ACC	AAAAAAAAAA	59	4934	0.0119578
ACC	AAAAAAACCCACA	16	4934	0.00324281
ACC	AAGCGATTCTCCTG	42	4934	0.00851236
ACC	ACAACAAC	0	4934	0
ACC	ACAGAGCGAGACT	0	4934	0
ACC	ACAGGAAGAGGGG	0	4934	0
ACC	ACAGGCRTGAGCCAC	0	4934	0
ACC	ACAGGTCACGCCACC	0	4934	0
ACC	ACTCTGTCTC	407	4934	0.0824889
ACC	AGCACTTTGGGAGG	0	4934	0
ACC	AGGAAGGAAGAAAG	0	4934	0
ACC	AGGAGGAGGAAGARG	0	4934	0
ACC	AGGCTGAGGCGGGHG	27	4934	0.00547223
ACC	AGGGAGGGAGGGA	0	4934	0
ACC	AGTGCAGTGGCGYGA	0	4934	0
ACC	ATTTATTTATTTATT	16	4934	0.00324281
ACC	CAAACAAACAAAMA	0	4934	0
ACC	CACACACAC	375	4934	0.0760032
ACC	CACTGCACTCCAGCC	14	4934	0.00283745
ACC	CAGCCTGGGCRACA	0	4934	0
ACC	CCCCGCCCCCMCC	163	4934	0.0330361
ACC	CCTCCTCCTCTTC	0	4934	0
ACC	CCTGTAATCCCAG	16	4934	0.00324281
ACC	CRGCCTCCCAA	11	4934	0.00222943
ACC	CTACTAAAAATA	11	4934	0.00222943
ACC	CTTGARCCCRGGA	46	4934	0.00932306
ACC	CTTTCTTTC	0	4934	0
ACC	GAAGAAGGAGGAGGA	58	4934	0.0117552
ACC	GAGAGAAACCCTAYA	0	4934	0
ACC	GCCACCRCGCCYRGC	23	4934	0.00466153
ACC	GGCTGGTCTYRAA	36	4934	0.00729631
ACC	GGGAAAAAAA	0	4934	0
ACC	NCGDHNDHCGN	2849	4934	0.577422
ACC	TACTCRGGAGGCTGA	8	4934	0.0016214
ACC	TTAAAAAAAAG	262	4934	0.0531009
BLCA	AAAAAAAAAA	818	18619	0.0439336
BLCA	AAAAAAACCCACA	0	18619	0
BLCA	AAGCGATTCTCCTG	82	18619	0.0044041
BLCA	ACAACAAC	22	18619	0.00118159
BLCA	ACAGAGCGAGACT	0	18619	0
BLCA	ACAGGAAGAGGGG	52	18619	0.00279285
BLCA	ACAGGCRTGAGCCAC	6	18619	0.000322251
BLCA	ACAGGTCACGCCACC	0	18619	0
BLCA	ACTCTGTCTC	2104	18619	0.113003
BLCA	AGCACTTTGGGAGG	98	18619	0.00526344
BLCA	AGGAAGGAAGAAAG	0	18619	0
BLCA	AGGAGGAGGAAGARG	28	18619	0.00150384
BLCA	AGGCTGAGGCGGGHG	74	18619	0.00397443
BLCA	AGGGAGGGAGGGA	0	18619	0
BLCA	AGTGCAGTGGCGYGA	0	18619	0
BLCA	ATTTATTTATTTATT	20	18619	0.00107417
BLCA	CAAACAAACAAAMA	40	18619	0.00214834
BLCA	CACACACAC	698	18619	0.0374886
BLCA	CACTGCACTCCAGCC	0	18619	0
BLCA	CAGCCTGGGCRACA	46	18619	0.00247059
BLCA	CCCCGCCCCCMCC	2381	18619	0.12788
BLCA	CCTCCTCCTCTTC	504	18619	0.0270691
BLCA	CCTGTAATCCCAG	0	18619	0
BLCA	CRGCCTCCCAA	0	18619	0
BLCA	CTACTAAAAATA	87	18619	0.00467265
BLCA	CTTGARCCCRGGA	45	18619	0.00241689
BLCA	CTTTCTTTC	0	18619	0
BLCA	GAAGAAGGAGGAGGA	0	18619	0
BLCA	GAGAGAAACCCTAYA	85	18619	0.00456523
BLCA	GCCACCRCGCCYRGC	34	18619	0.00182609
BLCA	GGCTGGTCTYRAA	76	18619	0.00408185
BLCA	GGGAAAAAAA	0	18619	0
BLCA	NCGDHNDHCGN	7701	18619	0.41361
BLCA	TACTCRGGAGGCTGA	0	18619	0
BLCA	TTAAAAAAAAG	1042	18619	0.0559643
BRCA	AAAAAAAAAA	3382	47953	0.0705274
BRCA	AAAAAAACCCACA	16	47953	0.00033366
BRCA	AAGCGATTCTCCTG	84	47953	0.00175172
BRCA	ACAACAAC	6037	47953	0.125894
BRCA	ACAGAGCGAGACT	116	47953	0.00241904
BRCA	ACAGGAAGAGGGG	25	47953	0.000521344
BRCA	ACAGGCRTGAGCCAC	59	47953	0.00123037
BRCA	ACAGGTCACGCCACC	58	47953	0.00120952
BRCA	ACTCTGTCTC	3043	47953	0.063458
BRCA	AGCACTTTGGGAGG	39	47953	0.000813296
BRCA	AGGAAGGAAGAAAG	0	47953	0
BRCA	AGGAGGAGGAAGARG	83	47953	0.00173086
BRCA	AGGCTGAGGCGGGHG	55	47953	0.00114696
BRCA	AGGGAGGGAGGGA	21	47953	0.000437929
BRCA	AGTGCAGTGGCGYGA	30	47953	0.000625613
BRCA	ATTTATTTATTTATT	224	47953	0.00467124
BRCA	CAAACAAACAAAMA	68	47953	0.00141806
BRCA	CACACACAC	553	47953	0.0115321
BRCA	CACTGCACTCCAGCC	0	47953	0
BRCA	CAGCCTGGGCRACA	156	47953	0.00325319
BRCA	CCCCGCCCCCMCC	4799	47953	0.100077
BRCA	CCTCCTCCTCTTC	74	47953	0.00154318
BRCA	CCTGTAATCCCAG	42	47953	0.000875858
BRCA	CRGCCTCCCAA	13	47953	0.000271099
BRCA	CTACTAAAAATA	98	47953	0.00204367
BRCA	CTTGARCCCRGGA	481	47953	0.0100307
BRCA	CTTTCTTTC	0	47953	0
BRCA	GAAGAAGGAGGAGGA	414	47953	0.00863345
BRCA	GAGAGAAACCCTAYA	24	47953	0.00050049
BRCA	GCCACCRCGCCYRGC	67	47953	0.0013972
BRCA	GGCTGGTCTYRAA	52	47953	0.0010844
BRCA	GGGAAAAAAA	663	47953	0.013826
BRCA	NCGDHNDHCGN	4779	47953	0.0996601
BRCA	TACTCRGGAGGCTGA	45	47953	0.000938419
BRCA	TTAAAAAAAAG	3662	47953	0.0763664
CESC	AAAAAAAAAA	2060	19207	0.107253
CESC	AAAAAAACCCACA	0	19207	0
CESC	AAGCGATTCTCCTG	203	19207	0.0105691
CESC	ACAACAAC	100	19207	0.00520644
CESC	ACAGAGCGAGACT	30	19207	0.00156193
CESC	ACAGGAAGAGGGG	0	19207	0
CESC	ACAGGCRTGAGCCAC	125	19207	0.00650804
CESC	ACAGGTCACGCCACC	0	19207	0
CESC	ACTCTGTCTC	88	19207	0.00458166
CESC	AGCACTTTGGGAGG	95	19207	0.00494611
CESC	AGGAAGGAAGAAAG	0	19207	0
CESC	AGGAGGAGGAAGARG	0	19207	0
CESC	AGGCTGAGGCGGGHG	33	19207	0.00171812
CESC	AGGGAGGGAGGGA	0	19207	0
CESC	AGTGCAGTGGCGYGA	0	19207	0
CESC	ATTTATTTATTTATT	125	19207	0.00650804
CESC	CAAACAAACAAAMA	26	19207	0.00135367
CESC	CACACACAC	467	19207	0.0243141
CESC	CACTGCACTCCAGCC	8	19207	0.000416515
CESC	CAGCCTGGGCRACA	35	19207	0.00182225
CESC	CCCCGCCCCCMCC	3130	19207	0.162961
CESC	CCTCCTCCTCTTC	0	19207	0
CESC	CCTGTAATCCCAG	77	19207	0.00400896
CESC	CRGCCTCCCAA	12	19207	0.000624772
CESC	CTACTAAAAATA	0	19207	0
CESC	CTTGARCCCRGGA	92	19207	0.00478992
CESC	CTTTCTTTC	0	19207	0
CESC	GAAGAAGGAGGAGGA	0	19207	0
CESC	GAGAGAAACCCTAYA	0	19207	0
CESC	GCCACCRCGCCYRGC	38	19207	0.00197845
CESC	GGCTGGTCTYRAA	64	19207	0.00333212
CESC	GGGAAAAAAA	662	19207	0.0344666
CESC	NCGDHNDHCGN	1333	19207	0.0694018
CESC	TACTCRGGAGGCTGA	28	19207	0.0014578
CESC	TTAAAAAAAAG	0	19207	0
CHOL	AAAAAAAAAA	613	2542	0.241149
CHOL	AAAAAAACCCACA	0	2542	0
CHOL	AAGCGATTCTCCTG	0	2542	0
CHOL	ACAACAAC	205	2542	0.0806452
CHOL	ACAGAGCGAGACT	0	2542	0
CHOL	ACAGGAAGAGGGG	0	2542	0
CHOL	ACAGGCRTGAGCCAC	0	2542	0
CHOL	ACAGGTCACGCCACC	0	2542	0
CHOL	ACTCTGTCTC	18	2542	0.00708104
CHOL	AGCACTTTGGGAGG	0	2542	0
CHOL	AGGAAGGAAGAAAG	0	2542	0
CHOL	AGGAGGAGGAAGARG	0	2542	0
CHOL	AGGCTGAGGCGGGHG	3	2542	0.00118017
CHOL	AGGGAGGGAGGGA	0	2542	0
CHOL	AGTGCAGTGGCGYGA	0	2542	0
CHOL	ATTTATTTATTTATT	0	2542	0
CHOL	CAAACAAACAAAMA	24	2542	0.00944138
CHOL	CACACACAC	0	2542	0
CHOL	CACTGCACTCCAGCC	5	2542	0.00196696
CHOL	CAGCCTGGGCRACA	12	2542	0.00472069
CHOL	CCCCGCCCCCMCC	295	2542	0.11605
CHOL	CCTCCTCCTCTTC	0	2542	0
CHOL	CCTGTAATCCCAG	0	2542	0
CHOL	CRGCCTCCCAA	0	2542	0
CHOL	CTACTAAAAATA	0	2542	0
CHOL	CTTGARCCCRGGA	0	2542	0
CHOL	CTTTCTTTC	0	2542	0
CHOL	GAAGAAGGAGGAGGA	0	2542	0
CHOL	GAGAGAAACCCTAYA	0	2542	0
CHOL	GCCACCRCGCCYRGC	0	2542	0
CHOL	GGCTGGTCTYRAA	19	2542	0.00747443
CHOL	GGGAAAAAAA	0	2542	0
CHOL	NCGDHNDHCGN	1005	2542	0.395358
CHOL	TACTCRGGAGGCTGA	0	2542	0
CHOL	TTAAAAAAAAG	0	2542	0
COAD	AAAAAAAAAA	4485	43512	0.103075
COAD	AAAAAAACCCACA	200	43512	0.00459643
COAD	AAGCGATTCTCCTG	193	43512	0.00443556
COAD	ACAACAAC	5040	43512	0.11583
COAD	ACAGAGCGAGACT	155	43512	0.00356224
COAD	ACAGGAAGAGGGG	63	43512	0.00144788
COAD	ACAGGCRTGAGCCAC	133	43512	0.00305663
COAD	ACAGGTCACGCCACC	56	43512	0.001287
COAD	ACTCTGTCTC	191	43512	0.00438959
COAD	AGCACTTTGGGAGG	0	43512	0
COAD	AGGAAGGAAGAAAG	0	43512	0
COAD	AGGAGGAGGAAGARG	55	43512	0.00126402
COAD	AGGCTGAGGCGGGHG	161	43512	0.00370013
COAD	AGGGAGGGAGGGA	112	43512	0.002574
COAD	AGTGCAGTGGCGYGA	61	43512	0.00140191
COAD	ATTTATTTATTTATT	258	43512	0.0059294
COAD	CAAACAAACAAAMA	89	43512	0.00204541
COAD	CACACACAC	808	43512	0.0185696
COAD	CACTGCACTCCAGCC	30	43512	0.000689465
COAD	CAGCCTGGGCRACA	131	43512	0.00301066
COAD	CCCCGCCCCCMCC	6757	43512	0.15529
COAD	CCTCCTCCTCTTC	44	43512	0.00101122
COAD	CCTGTAATCCCAG	0	43512	0
COAD	CRGCCTCCCAA	44	43512	0.00101122
COAD	CTACTAAAAATA	0	43512	0
COAD	CTTGARCCCRGGA	36	43512	0.000827358
COAD	CTTTCTTTC	100	43512	0.00229822
COAD	GAAGAAGGAGGAGGA	21	43512	0.000482625
COAD	GAGAGAAACCCTAYA	0	43512	0
COAD	GCCACCRCGCCYRGC	63	43512	0.00144788
COAD	GGCTGGTCTYRAA	190	43512	0.00436661
COAD	GGGAAAAAAA	418	43512	0.00960655
COAD	NCGDHNDHCGN	13221	43512	0.303847
COAD	TACTCRGGAGGCTGA	45	43512	0.0010342
COAD	TTAAAAAAAAG	161	43512	0.00370013
DLBC	AAAAAAAAAA	298	2630	0.113308
DLBC	AAAAAAACCCACA	0	2630	0
DLBC	AAGCGATTCTCCTG	17	2630	0.00646388
DLBC	ACAACAAC	99	2630	0.0376426
DLBC	ACAGAGCGAGACT	0	2630	0
DLBC	ACAGGAAGAGGGG	0	2630	0
DLBC	ACAGGCRTGAGCCAC	0	2630	0
DLBC	ACAGGTCACGCCACC	0	2630	0
DLBC	ACTCTGTCTC	133	2630	0.0505703
DLBC	AGCACTTTGGGAGG	0	2630	0
DLBC	AGGAAGGAAGAAAG	40	2630	0.0152091
DLBC	AGGAGGAGGAAGARG	0	2630	0
DLBC	AGGCTGAGGCGGGHG	0	2630	0
DLBC	AGGGAGGGAGGGA	0	2630	0
DLBC	AGTGCAGTGGCGYGA	18	2630	0.00684411
DLBC	ATTTATTTATTTATT	28	2630	0.0106464
DLBC	CAAACAAACAAAMA	7	2630	0.0026616
DLBC	CACACACAC	0	2630	0
DLBC	CACTGCACTCCAGCC	3	2630	0.00114068
DLBC	CAGCCTGGGCRACA	0	2630	0
DLBC	CCCCGCCCCCMCC	198	2630	0.0752852
DLBC	CCTCCTCCTCTTC	42	2630	0.0159696
DLBC	CCTGTAATCCCAG	0	2630	0
DLBC	CRGCCTCCCAA	0	2630	0
DLBC	CTACTAAAAATA	0	2630	0
DLBC	CTTGARCCCRGGA	0	2630	0
DLBC	CTTTCTTTC	24	2630	0.00912548
DLBC	GAAGAAGGAGGAGGA	0	2630	0
DLBC	GAGAGAAACCCTAYA	0	2630	0
DLBC	GCCACCRCGCCYRGC	20	2630	0.00760456
DLBC	GGCTGGTCTYRAA	0	2630	0
DLBC	GGGAAAAAAA	0	2630	0
DLBC	NCGDHNDHCGN	396	2630	0.15057
DLBC	TACTCRGGAGGCTGA	0	2630	0
DLBC	TTAAAAAAAAG	0	2630	0
ESCA	AAAAAAAAAA	1724	11141	0.154744
ESCA	AAAAAAACCCACA	0	11141	0
ESCA	AAGCGATTCTCCTG	25	11141	0.00224396
ESCA	ACAACAAC	824	11141	0.073961
ESCA	ACAGAGCGAGACT	33	11141	0.00296203
ESCA	ACAGGAAGAGGGG	0	11141	0
ESCA	ACAGGCRTGAGCCAC	14	11141	0.00125662
ESCA	ACAGGTCACGCCACC	0	11141	0
ESCA	ACTCTGTCTC	145	11141	0.013015
ESCA	AGCACTTTGGGAGG	58	11141	0.005206
ESCA	AGGAAGGAAGAAAG	0	11141	0
ESCA	AGGAGGAGGAAGARG	0	11141	0
ESCA	AGGCTGAGGCGGGHG	75	11141	0.00673189
ESCA	AGGGAGGGAGGGA	21	11141	0.00188493
ESCA	AGTGCAGTGGCGYGA	34	11141	0.00305179
ESCA	ATTTATTTATTTATT	104	11141	0.00933489
ESCA	CAAACAAACAAAMA	41	11141	0.0036801
ESCA	CACACACAC	335	11141	0.0300691
ESCA	CACTGCACTCCAGCC	7	11141	0.00062831
ESCA	CAGCCTGGGCRACA	5	11141	0.000448793
ESCA	CCCCGCCCCCMCC	1458	11141	0.130868
ESCA	CCTCCTCCTCTTC	0	11141	0
ESCA	CCTGTAATCCCAG	43	11141	0.00385962
ESCA	CRGCCTCCCAA	19	11141	0.00170541
ESCA	CTACTAAAAATA	86	11141	0.00771924
ESCA	CTTGARCCCRGGA	43	11141	0.00385962
ESCA	CTTTCTTTC	0	11141	0
ESCA	GAAGAAGGAGGAGGA	0	11141	0
ESCA	GAGAGAAACCCTAYA	0	11141	0
ESCA	GCCACCRCGCCYRGC	32	11141	0.00287227
ESCA	GGCTGGTCTYRAA	0	11141	0
ESCA	GGGAAAAAAA	501	11141	0.044969
ESCA	NCGDHNDHCGN	1927	11141	0.172965
ESCA	TACTCRGGAGGCTGA	13	11141	0.00116686
ESCA	TTAAAAAAAAG	0	11141	0
GBM	AAAAAAAAAA	956	16583	0.0576494
GBM	AAAAAAACCCACA	0	16583	0
GBM	AAGCGATTCTCCTG	0	16583	0
GBM	ACAACAAC	0	16583	0
GBM	ACAGAGCGAGACT	0	16583	0
GBM	ACAGGAAGAGGGG	0	16583	0
GBM	ACAGGCRTGAGCCAC	22	16583	0.00132666
GBM	ACAGGTCACGCCACC	5	16583	0.000301514
GBM	ACTCTGTCTC	3436	16583	0.2072
GBM	AGCACTTTGGGAGG	0	16583	0
GBM	AGGAAGGAAGAAAG	84	16583	0.00506543
GBM	AGGAGGAGGAAGARG	14	16583	0.000844238
GBM	AGGCTGAGGCGGGHG	103	16583	0.00621118
GBM	AGGGAGGGAGGGA	16	16583	0.000964844
GBM	AGTGCAGTGGCGYGA	92	16583	0.00554785
GBM	ATTTATTTATTTATT	28	16583	0.00168848
GBM	CAAACAAACAAAMA	0	16583	0
GBM	CACACACAC	314	16583	0.0189351
GBM	CACTGCACTCCAGCC	0	16583	0
GBM	CAGCCTGGGCRACA	53	16583	0.00319604
GBM	CCCCGCCCCCMCC	1681	16583	0.101369
GBM	CCTCCTCCTCTTC	97	16583	0.00584936
GBM	CCTGTAATCCCAG	0	16583	0
GBM	CRGCCTCCCAA	9	16583	0.000542724
GBM	CTACTAAAAATA	0	16583	0
GBM	CTTGARCCCRGGA	117	16583	0.00705542
GBM	CTTTCTTTC	48	16583	0.00289453
GBM	GAAGAAGGAGGAGGA	0	16583	0
GBM	GAGAGAAACCCTAYA	0	16583	0
GBM	GCCACCRCGCCYRGC	125	16583	0.00753784
GBM	GGCTGGTCTYRAA	0	16583	0
GBM	GGGAAAAAAA	0	16583	0
GBM	NCGDHNDHCGN	2601	16583	0.156847
GBM	TACTCRGGAGGCTGA	32	16583	0.00192969
GBM	TTAAAAAAAAG	191	16583	0.0115178
HNSC	AAAAAAAAAA	1282	21755	0.058929
HNSC	AAAAAAACCCACA	23	21755	0.00105723
HNSC	AAGCGATTCTCCTG	0	21755	0
HNSC	ACAACAAC	156	21755	0.00717077
HNSC	ACAGAGCGAGACT	34	21755	0.00156286
HNSC	ACAGGAAGAGGGG	0	21755	0
HNSC	ACAGGCRTGAGCCAC	21	21755	0.000965295
HNSC	ACAGGTCACGCCACC	0	21755	0
HNSC	ACTCTGTCTC	47	21755	0.00216042
HNSC	AGCACTTTGGGAGG	12	21755	0.000551597
HNSC	AGGAAGGAAGAAAG	0	21755	0
HNSC	AGGAGGAGGAAGARG	0	21755	0
HNSC	AGGCTGAGGCGGGHG	56	21755	0.00257412
HNSC	AGGGAGGGAGGGA	96	21755	0.00441278
HNSC	AGTGCAGTGGCGYGA	140	21755	0.0064353
HNSC	ATTTATTTATTTATT	67	21755	0.00307975
HNSC	CAAACAAACAAAMA	0	21755	0
HNSC	CACACACAC	2131	21755	0.0979545
HNSC	CACTGCACTCCAGCC	0	21755	0
HNSC	CAGCCTGGGCRACA	65	21755	0.00298782
HNSC	CCCCGCCCCCMCC	215	21755	0.00988279
HNSC	CCTCCTCCTCTTC	0	21755	0
HNSC	CCTGTAATCCCAG	0	21755	0
HNSC	CRGCCTCCCAA	0	21755	0
HNSC	CTACTAAAAATA	23	21755	0.00105723
HNSC	CTTGARCCCRGGA	0	21755	0
HNSC	CTTTCTTTC	3866	21755	0.177706
HNSC	GAAGAAGGAGGAGGA	0	21755	0
HNSC	GAGAGAAACCCTAYA	0	21755	0
HNSC	GCCACCRCGCCYRGC	30	21755	0.00137899
HNSC	GGCTGGTCTYRAA	0	21755	0
HNSC	GGGAAAAAAA	0	21755	0
HNSC	NCGDHNDHCGN	4098	21755	0.18837
HNSC	TACTCRGGAGGCTGA	0	21755	0
HNSC	TTAAAAAAAAG	777	21755	0.0357159
KICH	AAAAAAAAAA	290	2258	0.128432
KICH	AAAAAAACCCACA	0	2258	0
KICH	AAGCGATTCTCCTG	33	2258	0.0146147
KICH	ACAACAAC	0	2258	0
KICH	ACAGAGCGAGACT	9	2258	0.00398583
KICH	ACAGGAAGAGGGG	9	2258	0.00398583
KICH	ACAGGCRTGAGCCAC	0	2258	0
KICH	ACAGGTCACGCCACC	0	2258	0
KICH	ACTCTGTCTC	125	2258	0.0553587
KICH	AGCACTTTGGGAGG	0	2258	0
KICH	AGGAAGGAAGAAAG	0	2258	0
KICH	AGGAGGAGGAAGARG	2	2258	0.00088574
KICH	AGGCTGAGGCGGGHG	5	2258	0.00221435
KICH	AGGGAGGGAGGGA	0	2258	0
KICH	AGTGCAGTGGCGYGA	0	2258	0
KICH	ATTTATTTATTTATT	0	2258	0
KICH	CAAACAAACAAAMA	14	2258	0.00620018
KICH	CACACACAC	67	2258	0.0296723
KICH	CACTGCACTCCAGCC	0	2258	0
KICH	CAGCCTGGGCRACA	0	2258	0
KICH	CCCCGCCCCCMCC	305	2258	0.135075
KICH	CCTCCTCCTCTTC	0	2258	0
KICH	CCTGTAATCCCAG	0	2258	0
KICH	CRGCCTCCCAA	2	2258	0.00088574
KICH	CTACTAAAAATA	7	2258	0.00310009
KICH	CTTGARCCCRGGA	0	2258	0
KICH	CTTTCTTTC	46	2258	0.020372
KICH	GAAGAAGGAGGAGGA	29	2258	0.0128432
KICH	GAGAGAAACCCTAYA	0	2258	0
KICH	GCCACCRCGCCYRGC	0	2258	0
KICH	GGCTGGTCTYRAA	9	2258	0.00398583
KICH	GGGAAAAAAA	31	2258	0.013729
KICH	NCGDHNDHCGN	1012	2258	0.448184
KICH	TACTCRGGAGGCTGA	0	2258	0
KICH	TTAAAAAAAAG	0	2258	0
KIRC	AAAAAAAAAA	1031	13867	0.0743492
KIRC	AAAAAAACCCACA	0	13867	0
KIRC	AAGCGATTCTCCTG	0	13867	0
KIRC	ACAACAAC	1404	13867	0.101248
KIRC	ACAGAGCGAGACT	45	13867	0.00324511
KIRC	ACAGGAAGAGGGG	0	13867	0
KIRC	ACAGGCRTGAGCCAC	62	13867	0.00447105
KIRC	ACAGGTCACGCCACC	11	13867	0.00079325
KIRC	ACTCTGTCTC	144	13867	0.0103844
KIRC	AGCACTTTGGGAGG	0	13867	0
KIRC	AGGAAGGAAGAAAG	0	13867	0
KIRC	AGGAGGAGGAAGARG	8	13867	0.000576909
KIRC	AGGCTGAGGCGGGHG	108	13867	0.00778827
KIRC	AGGGAGGGAGGGA	18	13867	0.00129805
KIRC	AGTGCAGTGGCGYGA	60	13867	0.00432682
KIRC	ATTTATTTATTTATT	11	13867	0.00079325
KIRC	CAAACAAACAAAMA	0	13867	0
KIRC	CACACACAC	345	13867	0.0248792
KIRC	CACTGCACTCCAGCC	32	13867	0.00230764
KIRC	CAGCCTGGGCRACA	10	13867	0.000721137
KIRC	CCCCGCCCCCMCC	1696	13867	0.122305
KIRC	CCTCCTCCTCTTC	0	13867	0
KIRC	CCTGTAATCCCAG	60	13867	0.00432682
KIRC	CRGCCTCCCAA	24	13867	0.00173073
KIRC	CTACTAAAAATA	0	13867	0
KIRC	CTTGARCCCRGGA	58	13867	0.00418259
KIRC	CTTTCTTTC	215	13867	0.0155044
KIRC	GAAGAAGGAGGAGGA	0	13867	0
KIRC	GAGAGAAACCCTAYA	0	13867	0
KIRC	GCCACCRCGCCYRGC	59	13867	0.00425471
KIRC	GGCTGGTCTYRAA	18	13867	0.00129805
KIRC	GGGAAAAAAA	68	13867	0.00490373
KIRC	NCGDHNDHCGN	6689	13867	0.482368
KIRC	TACTCRGGAGGCTGA	0	13867	0
KIRC	TTAAAAAAAAG	863	13867	0.0622341
KIRP	AAAAAAAAAA	1036	12573	0.0823988
KIRP	AAAAAAACCCACA	0	12573	0
KIRP	AAGCGATTCTCCTG	104	12573	0.00827169
KIRP	ACAACAAC	33	12573	0.00262467
KIRP	ACAGAGCGAGACT	49	12573	0.00389724
KIRP	ACAGGAAGAGGGG	0	12573	0
KIRP	ACAGGCRTGAGCCAC	49	12573	0.00389724
KIRP	ACAGGTCACGCCACC	0	12573	0
KIRP	ACTCTGTCTC	2048	12573	0.162889
KIRP	AGCACTTTGGGAGG	0	12573	0
KIRP	AGGAAGGAAGAAAG	34	12573	0.00270421
KIRP	AGGAGGAGGAAGARG	0	12573	0
KIRP	AGGCTGAGGCGGGHG	111	12573	0.00882844
KIRP	AGGGAGGGAGGGA	0	12573	0
KIRP	AGTGCAGTGGCGYGA	72	12573	0.00572656
KIRP	ATTTATTTATTTATT	53	12573	0.00421538
KIRP	CAAACAAACAAAMA	17	12573	0.0013521
KIRP	CACACACAC	283	12573	0.0225086
KIRP	CACTGCACTCCAGCC	23	12573	0.00182932
KIRP	CAGCCTGGGCRACA	42	12573	0.00334049
KIRP	CCCCGCCCCCMCC	480	12573	0.038177
KIRP	CCTCCTCCTCTTC	467	12573	0.0371431
KIRP	CCTGTAATCCCAG	0	12573	0
KIRP	CRGCCTCCCAA	41	12573	0.00326096
KIRP	CTACTAAAAATA	0	12573	0
KIRP	CTTGARCCCRGGA	14	12573	0.0011135
KIRP	CTTTCTTTC	1935	12573	0.153901
KIRP	GAAGAAGGAGGAGGA	0	12573	0
KIRP	GAGAGAAACCCTAYA	47	12573	0.00373817
KIRP	GCCACCRCGCCYRGC	15	12573	0.00119303
KIRP	GGCTGGTCTYRAA	25	12573	0.00198839
KIRP	GGGAAAAAAA	0	12573	0
KIRP	NCGDHNDHCGN	431	12573	0.0342798
KIRP	TACTCRGGAGGCTGA	36	12573	0.00286328
KIRP	TTAAAAAAAAG	894	12573	0.0711047
LAML	AAAAAAAAAA	397	9224	0.0430399
LAML	AAAAAAACCCACA	0	9224	0
LAML	AAGCGATTCTCCTG	39	9224	0.0042281
LAML	ACAACAAC	0	9224	0
LAML	ACAGAGCGAGACT	0	9224	0
LAML	ACAGGAAGAGGGG	0	9224	0
LAML	ACAGGCRTGAGCCAC	25	9224	0.00271032
LAML	ACAGGTCACGCCACC	0	9224	0
LAML	ACTCTGTCTC	580	9224	0.0628794
LAML	AGCACTTTGGGAGG	0	9224	0
LAML	AGGAAGGAAGAAAG	31	9224	0.0033608
LAML	AGGAGGAGGAAGARG	0	9224	0
LAML	AGGCTGAGGCGGGHG	30	9224	0.00325239
LAML	AGGGAGGGAGGGA	112	9224	0.0121422
LAML	AGTGCAGTGGCGYGA	55	9224	0.00596271
LAML	ATTTATTTATTTATT	67	9224	0.00726366
LAML	CAAACAAACAAAMA	0	9224	0
LAML	CACACACAC	761	9224	0.0825022
LAML	CACTGCACTCCAGCC	0	9224	0
LAML	CAGCCTGGGCRACA	41	9224	0.00444493
LAML	CCCCGCCCCCMCC	142	9224	0.0153946
LAML	CCTCCTCCTCTTC	0	9224	0
LAML	CCTGTAATCCCAG	86	9224	0.0093235
LAML	CRGCCTCCCAA	38	9224	0.00411969
LAML	CTACTAAAAATA	0	9224	0
LAML	CTTGARCCCRGGA	0	9224	0
LAML	CTTTCTTTC	387	9224	0.0419558
LAML	GAAGAAGGAGGAGGA	0	9224	0
LAML	GAGAGAAACCCTAYA	0	9224	0
LAML	GCCACCRCGCCYRGC	71	9224	0.00769731
LAML	GGCTGGTCTYRAA	58	9224	0.00628794
LAML	GGGAAAAAAA	167	9224	0.0181049
LAML	NCGDHNDHCGN	4236	9224	0.459237
LAML	TACTCRGGAGGCTGA	4	9224	0.000433651
LAML	TTAAAAAAAAG	0	9224	0
LGG	AAAAAAAAAA	1077	17543	0.061392
LGG	AAAAAAACCCACA	95	17543	0.00541527
LGG	AAGCGATTCTCCTG	0	17543	0
LGG	ACAACAAC	1611	17543	0.0918315
LGG	ACAGAGCGAGACT	14	17543	0.000798039
LGG	ACAGGAAGAGGGG	0	17543	0
LGG	ACAGGCRTGAGCCAC	45	17543	0.00256513
LGG	ACAGGTCACGCCACC	0	17543	0
LGG	ACTCTGTCTC	1942	17543	0.110699
LGG	AGCACTTTGGGAGG	14	17543	0.000798039
LGG	AGGAAGGAAGAAAG	0	17543	0
LGG	AGGAGGAGGAAGARG	18	17543	0.00102605
LGG	AGGCTGAGGCGGGHG	107	17543	0.0060993
LGG	AGGGAGGGAGGGA	0	17543	0
LGG	AGTGCAGTGGCGYGA	0	17543	0
LGG	ATTTATTTATTTATT	62	17543	0.00353417
LGG	CAAACAAACAAAMA	0	17543	0
LGG	CACACACAC	1094	17543	0.0623611
LGG	CACTGCACTCCAGCC	0	17543	0
LGG	CAGCCTGGGCRACA	3	17543	0.000171008
LGG	CCCCGCCCCCMCC	1250	17543	0.0712535
LGG	CCTCCTCCTCTTC	71	17543	0.0040472
LGG	CCTGTAATCCCAG	26	17543	0.00148207
LGG	CRGCCTCCCAA	0	17543	0
LGG	CTACTAAAAATA	0	17543	0
LGG	CTTGARCCCRGGA	144	17543	0.0082084
LGG	CTTTCTTTC	184	17543	0.0104885
LGG	GAAGAAGGAGGAGGA	156	17543	0.00889244
LGG	GAGAGAAACCCTAYA	0	17543	0
LGG	GCCACCRCGCCYRGC	141	17543	0.00803739
LGG	GGCTGGTCTYRAA	32	17543	0.00182409
LGG	GGGAAAAAAA	300	17543	0.0171008
LGG	NCGDHNDHCGN	4907	17543	0.279713
LGG	TACTCRGGAGGCTGA	0	17543	0
LGG	TTAAAAAAAAG	922	17543	0.0525566
LIHC	AAAAAAAAAA	1847	19597	0.0942491
LIHC	AAAAAAACCCACA	0	19597	0
LIHC	AAGCGATTCTCCTG	0	19597	0
LIHC	ACAACAAC	98	19597	0.00500077
LIHC	ACAGAGCGAGACT	46	19597	0.0023473
LIHC	ACAGGAAGAGGGG	0	19597	0
LIHC	ACAGGCRTGAGCCAC	49	19597	0.00250038
LIHC	ACAGGTCACGCCACC	19	19597	0.000969536
LIHC	ACTCTGTCTC	1938	19597	0.0988927
LIHC	AGCACTTTGGGAGG	137	19597	0.00699087
LIHC	AGGAAGGAAGAAAG	201	19597	0.0102567
LIHC	AGGAGGAGGAAGARG	23	19597	0.00117365
LIHC	AGGCTGAGGCGGGHG	120	19597	0.00612339
LIHC	AGGGAGGGAGGGA	43	19597	0.00219421
LIHC	AGTGCAGTGGCGYGA	163	19597	0.0083176
LIHC	ATTTATTTATTTATT	172	19597	0.00877685
LIHC	CAAACAAACAAAMA	0	19597	0
LIHC	CACACACAC	389	19597	0.01985
LIHC	CACTGCACTCCAGCC	34	19597	0.00173496
LIHC	CAGCCTGGGCRACA	21	19597	0.00107159
LIHC	CCCCGCCCCCMCC	2899	19597	0.147931
LIHC	CCTCCTCCTCTTC	3	19597	0.000153085
LIHC	CCTGTAATCCCAG	44	19597	0.00224524
LIHC	CRGCCTCCCAA	109	19597	0.00556208
LIHC	CTACTAAAAATA	0	19597	0
LIHC	CTTGARCCCRGGA	170	19597	0.0086748
LIHC	CTTTCTTTC	41	19597	0.00209216
LIHC	GAAGAAGGAGGAGGA	0	19597	0
LIHC	GAGAGAAACCCTAYA	168	19597	0.00857274
LIHC	GCCACCRCGCCYRGC	88	19597	0.00449048
LIHC	GGCTGGTCTYRAA	0	19597	0
LIHC	GGGAAAAAAA	0	19597	0
LIHC	NCGDHNDHCGN	127	19597	0.00648058
LIHC	TACTCRGGAGGCTGA	39	19597	0.0019901
LIHC	TTAAAAAAAAG	1345	19597	0.068633
LUAD	AAAAAAAAAA	1291	33454	0.0385903
LUAD	AAAAAAACCCACA	0	33454	0
LUAD	AAGCGATTCTCCTG	0	33454	0
LUAD	ACAACAAC	4628	33454	0.138339
LUAD	ACAGAGCGAGACT	116	33454	0.00346745
LUAD	ACAGGAAGAGGGG	0	33454	0
LUAD	ACAGGCRTGAGCCAC	8	33454	0.000239134
LUAD	ACAGGTCACGCCACC	0	33454	0
LUAD	ACTCTGTCTC	241	33454	0.00720392
LUAD	AGCACTTTGGGAGG	155	33454	0.00463323
LUAD	AGGAAGGAAGAAAG	0	33454	0
LUAD	AGGAGGAGGAAGARG	59	33454	0.00176362
LUAD	AGGCTGAGGCGGGHG	232	33454	0.0069349
LUAD	AGGGAGGGAGGGA	0	33454	0
LUAD	AGTGCAGTGGCGYGA	209	33454	0.00624738
LUAD	ATTTATTTATTTATT	130	33454	0.00388593
LUAD	CAAACAAACAAAMA	80	33454	0.00239134
LUAD	CACACACAC	0	33454	0
LUAD	CACTGCACTCCAGCC	7	33454	0.000209243
LUAD	CAGCCTGGGCRACA	36	33454	0.0010761
LUAD	CCCCGCCCCCMCC	2433	33454	0.0727267
LUAD	CCTCCTCCTCTTC	156	33454	0.00466312
LUAD	CCTGTAATCCCAG	255	33454	0.00762241
LUAD	CRGCCTCCCAA	1	33454	2.98918e-05
LUAD	CTACTAAAAATA	0	33454	0
LUAD	CTTGARCCCRGGA	21	33454	0.000627728
LUAD	CTTTCTTTC	277	33454	0.00828003
LUAD	GAAGAAGGAGGAGGA	0	33454	0
LUAD	GAGAGAAACCCTAYA	21	33454	0.000627728
LUAD	GCCACCRCGCCYRGC	58	33454	0.00173372
LUAD	GGCTGGTCTYRAA	15	33454	0.000448377
LUAD	GGGAAAAAAA	210	33454	0.00627728
LUAD	NCGDHNDHCGN	10231	33454	0.305823
LUAD	TACTCRGGAGGCTGA	84	33454	0.00251091
LUAD	TTAAAAAAAAG	0	33454	0
LUSC	AAAAAAAAAA	1247	26337	0.0473478
LUSC	AAAAAAACCCACA	148	26337	0.00561947
LUSC	AAGCGATTCTCCTG	0	26337	0
LUSC	ACAACAAC	39	26337	0.00148081
LUSC	ACAGAGCGAGACT	128	26337	0.00486008
LUSC	ACAGGAAGAGGGG	4	26337	0.000151878
LUSC	ACAGGCRTGAGCCAC	150	26337	0.00569541
LUSC	ACAGGTCACGCCACC	0	26337	0
LUSC	ACTCTGTCTC	60	26337	0.00227816
LUSC	AGCACTTTGGGAGG	141	26337	0.00535368
LUSC	AGGAAGGAAGAAAG	61	26337	0.00231613
LUSC	AGGAGGAGGAAGARG	20	26337	0.000759388
LUSC	AGGCTGAGGCGGGHG	182	26337	0.00691043
LUSC	AGGGAGGGAGGGA	17	26337	0.00064548
LUSC	AGTGCAGTGGCGYGA	144	26337	0.00546759
LUSC	ATTTATTTATTTATT	138	26337	0.00523978
LUSC	CAAACAAACAAAMA	0	26337	0
LUSC	CACACACAC	1770	26337	0.0672058
LUSC	CACTGCACTCCAGCC	0	26337	0
LUSC	CAGCCTGGGCRACA	38	26337	0.00144284
LUSC	CCCCGCCCCCMCC	3806	26337	0.144512
LUSC	CCTCCTCCTCTTC	282	26337	0.0107074
LUSC	CCTGTAATCCCAG	0	26337	0
LUSC	CRGCCTCCCAA	0	26337	0
LUSC	CTACTAAAAATA	0	26337	0
LUSC	CTTGARCCCRGGA	23	26337	0.000873296
LUSC	CTTTCTTTC	0	26337	0
LUSC	GAAGAAGGAGGAGGA	0	26337	0
LUSC	GAGAGAAACCCTAYA	214	26337	0.00812545
LUSC	GCCACCRCGCCYRGC	79	26337	0.00299958
LUSC	GGCTGGTCTYRAA	0	26337	0
LUSC	GGGAAAAAAA	0	26337	0
LUSC	NCGDHNDHCGN	15572	26337	0.591259
LUSC	TACTCRGGAGGCTGA	0	26337	0
LUSC	TTAAAAAAAAG	113	26337	0.00429054
MESO	AAAAAAAAAA	295	2510	0.11753
MESO	AAAAAAACCCACA	0	2510	0
MESO	AAGCGATTCTCCTG	0	2510	0
MESO	ACAACAAC	0	2510	0
MESO	ACAGAGCGAGACT	0	2510	0
MESO	ACAGGAAGAGGGG	18	2510	0.00717131
MESO	ACAGGCRTGAGCCAC	0	2510	0
MESO	ACAGGTCACGCCACC	0	2510	0
MESO	ACTCTGTCTC	531	2510	0.211554
MESO	AGCACTTTGGGAGG	17	2510	0.00677291
MESO	AGGAAGGAAGAAAG	0	2510	0
MESO	AGGAGGAGGAAGARG	63	2510	0.0250996
MESO	AGGCTGAGGCGGGHG	0	2510	0
MESO	AGGGAGGGAGGGA	17	2510	0.00677291
MESO	AGTGCAGTGGCGYGA	0	2510	0
MESO	ATTTATTTATTTATT	0	2510	0
MESO	CAAACAAACAAAMA	0	2510	0
MESO	CACACACAC	0	2510	0
MESO	CACTGCACTCCAGCC	0	2510	0
MESO	CAGCCTGGGCRACA	13	2510	0.00517928
MESO	CCCCGCCCCCMCC	0	2510	0
MESO	CCTCCTCCTCTTC	0	2510	0
MESO	CCTGTAATCCCAG	0	2510	0
MESO	CRGCCTCCCAA	0	2510	0
MESO	CTACTAAAAATA	9	2510	0.00358566
MESO	CTTGARCCCRGGA	0	2510	0
MESO	CTTTCTTTC	0	2510	0
MESO	GAAGAAGGAGGAGGA	0	2510	0
MESO	GAGAGAAACCCTAYA	0	2510	0
MESO	GCCACCRCGCCYRGC	43	2510	0.0171315
MESO	GGCTGGTCTYRAA	22	2510	0.00876494
MESO	GGGAAAAAAA	0	2510	0
MESO	NCGDHNDHCGN	250	2510	0.0996016
MESO	TACTCRGGAGGCTGA	0	2510	0
MESO	TTAAAAAAAAG	137	2510	0.0545817
OV	AAAAAAAAAA	1341	22764	0.0589088
OV	AAAAAAACCCACA	0	22764	0
OV	AAGCGATTCTCCTG	53	22764	0.00232824
OV	ACAACAAC	22	22764	0.000966438
OV	ACAGAGCGAGACT	0	22764	0
OV	ACAGGAAGAGGGG	153	22764	0.00672114
OV	ACAGGCRTGAGCCAC	78	22764	0.00342646
OV	ACAGGTCACGCCACC	0	22764	0
OV	ACTCTGTCTC	3220	22764	0.141451
OV	AGCACTTTGGGAGG	0	22764	0
OV	AGGAAGGAAGAAAG	19	22764	0.000834651
OV	AGGAGGAGGAAGARG	60	22764	0.00263574
OV	AGGCTGAGGCGGGHG	167	22764	0.00733614
OV	AGGGAGGGAGGGA	48	22764	0.00210859
OV	AGTGCAGTGGCGYGA	57	22764	0.00250395
OV	ATTTATTTATTTATT	62	22764	0.0027236
OV	CAAACAAACAAAMA	46	22764	0.00202073
OV	CACACACAC	1275	22764	0.0560095
OV	CACTGCACTCCAGCC	3	22764	0.000131787
OV	CAGCCTGGGCRACA	57	22764	0.00250395
OV	CCCCGCCCCCMCC	2496	22764	0.109647
OV	CCTCCTCCTCTTC	54	22764	0.00237217
OV	CCTGTAATCCCAG	5	22764	0.000219645
OV	CRGCCTCCCAA	108	22764	0.00474433
OV	CTACTAAAAATA	0	22764	0
OV	CTTGARCCCRGGA	110	22764	0.00483219
OV	CTTTCTTTC	194	22764	0.00852223
OV	GAAGAAGGAGGAGGA	0	22764	0
OV	GAGAGAAACCCTAYA	0	22764	0
OV	GCCACCRCGCCYRGC	102	22764	0.00448076
OV	GGCTGGTCTYRAA	93	22764	0.0040854
OV	GGGAAAAAAA	0	22764	0
OV	NCGDHNDHCGN	6720	22764	0.295203
OV	TACTCRGGAGGCTGA	0	22764	0
OV	TTAAAAAAAAG	991	22764	0.0435336
PAAD	AAAAAAAAAA	517	8152	0.06342
PAAD	AAAAAAACCCACA	0	8152	0
PAAD	AAGCGATTCTCCTG	0	8152	0
PAAD	ACAACAAC	0	8152	0
PAAD	ACAGAGCGAGACT	0	8152	0
PAAD	ACAGGAAGAGGGG	0	8152	0
PAAD	ACAGGCRTGAGCCAC	18	8152	0.00220805
PAAD	ACAGGTCACGCCACC	0	8152	0
PAAD	ACTCTGTCTC	796	8152	0.0976447
PAAD	AGCACTTTGGGAGG	0	8152	0
PAAD	AGGAAGGAAGAAAG	0	8152	0
PAAD	AGGAGGAGGAAGARG	0	8152	0
PAAD	AGGCTGAGGCGGGHG	20	8152	0.00245339
PAAD	AGGGAGGGAGGGA	20	8152	0.00245339
PAAD	AGTGCAGTGGCGYGA	20	8152	0.00245339
PAAD	ATTTATTTATTTATT	53	8152	0.00650147
PAAD	CAAACAAACAAAMA	0	8152	0
PAAD	CACACACAC	177	8152	0.0217125
PAAD	CACTGCACTCCAGCC	0	8152	0
PAAD	CAGCCTGGGCRACA	0	8152	0
PAAD	CCCCGCCCCCMCC	587	8152	0.0720069
PAAD	CCTCCTCCTCTTC	0	8152	0
PAAD	CCTGTAATCCCAG	0	8152	0
PAAD	CRGCCTCCCAA	13	8152	0.0015947
PAAD	CTACTAAAAATA	50	8152	0.00613346
PAAD	CTTGARCCCRGGA	42	8152	0.00515211
PAAD	CTTTCTTTC	173	8152	0.0212218
PAAD	GAAGAAGGAGGAGGA	0	8152	0
PAAD	GAGAGAAACCCTAYA	53	8152	0.00650147
PAAD	GCCACCRCGCCYRGC	0	8152	0
PAAD	GGCTGGTCTYRAA	0	8152	0
PAAD	GGGAAAAAAA	0	8152	0
PAAD	NCGDHNDHCGN	927	8152	0.113714
PAAD	TACTCRGGAGGCTGA	0	8152	0
PAAD	TTAAAAAAAAG	585	8152	0.0717615
PCPG	AAAAAAAAAA	386	3505	0.110128
PCPG	AAAAAAACCCACA	0	3505	0
PCPG	AAGCGATTCTCCTG	34	3505	0.00970043
PCPG	ACAACAAC	0	3505	0
PCPG	ACAGAGCGAGACT	5	3505	0.00142653
PCPG	ACAGGAAGAGGGG	17	3505	0.00485021
PCPG	ACAGGCRTGAGCCAC	7	3505	0.00199715
PCPG	ACAGGTCACGCCACC	0	3505	0
PCPG	ACTCTGTCTC	296	3505	0.0844508
PCPG	AGCACTTTGGGAGG	0	3505	0
PCPG	AGGAAGGAAGAAAG	0	3505	0
PCPG	AGGAGGAGGAAGARG	0	3505	0
PCPG	AGGCTGAGGCGGGHG	0	3505	0
PCPG	AGGGAGGGAGGGA	0	3505	0
PCPG	AGTGCAGTGGCGYGA	10	3505	0.00285307
PCPG	ATTTATTTATTTATT	28	3505	0.00798859
PCPG	CAAACAAACAAAMA	7	3505	0.00199715
PCPG	CACACACAC	263	3505	0.0750357
PCPG	CACTGCACTCCAGCC	0	3505	0
PCPG	CAGCCTGGGCRACA	3	3505	0.00085592
PCPG	CCCCGCCCCCMCC	435	3505	0.124108
PCPG	CCTCCTCCTCTTC	0	3505	0
PCPG	CCTGTAATCCCAG	0	3505	0
PCPG	CRGCCTCCCAA	0	3505	0
PCPG	CTACTAAAAATA	0	3505	0
PCPG	CTTGARCCCRGGA	31	3505	0.00884451
PCPG	CTTTCTTTC	0	3505	0
PCPG	GAAGAAGGAGGAGGA	0	3505	0
PCPG	GAGAGAAACCCTAYA	0	3505	0
PCPG	GCCACCRCGCCYRGC	0	3505	0
PCPG	GGCTGGTCTYRAA	0	3505	0
PCPG	GGGAAAAAAA	0	3505	0
PCPG	NCGDHNDHCGN	1763	3505	0.502996
PCPG	TACTCRGGAGGCTGA	0	3505	0
PCPG	TTAAAAAAAAG	20	3505	0.00570613
PRAD	AAAAAAAAAA	1098	13628	0.0805694
PRAD	AAAAAAACCCACA	0	13628	0
PRAD	AAGCGATTCTCCTG	142	13628	0.0104197
PRAD	ACAACAAC	1702	13628	0.12489
PRAD	ACAGAGCGAGACT	0	13628	0
PRAD	ACAGGAAGAGGGG	0	13628	0
PRAD	ACAGGCRTGAGCCAC	102	13628	0.00748459
PRAD	ACAGGTCACGCCACC	3	13628	0.000220135
PRAD	ACTCTGTCTC	49	13628	0.00359554
PRAD	AGCACTTTGGGAGG	0	13628	0
PRAD	AGGAAGGAAGAAAG	192	13628	0.0140886
PRAD	AGGAGGAGGAAGARG	19	13628	0.00139419
PRAD	AGGCTGAGGCGGGHG	111	13628	0.008145
PRAD	AGGGAGGGAGGGA	38	13628	0.00278838
PRAD	AGTGCAGTGGCGYGA	0	13628	0
PRAD	ATTTATTTATTTATT	82	13628	0.00601702
PRAD	CAAACAAACAAAMA	13	13628	0.000953918
PRAD	CACACACAC	0	13628	0
PRAD	CACTGCACTCCAGCC	18	13628	0.00132081
PRAD	CAGCCTGGGCRACA	7	13628	0.000513648
PRAD	CCCCGCCCCCMCC	878	13628	0.0644262
PRAD	CCTCCTCCTCTTC	0	13628	0
PRAD	CCTGTAATCCCAG	0	13628	0
PRAD	CRGCCTCCCAA	0	13628	0
PRAD	CTACTAAAAATA	83	13628	0.0060904
PRAD	CTTGARCCCRGGA	145	13628	0.0106399
PRAD	CTTTCTTTC	0	13628	0
PRAD	GAAGAAGGAGGAGGA	53	13628	0.00388905
PRAD	GAGAGAAACCCTAYA	0	13628	0
PRAD	GCCACCRCGCCYRGC	16	13628	0.00117405
PRAD	GGCTGGTCTYRAA	72	13628	0.00528324
PRAD	GGGAAAAAAA	0	13628	0
PRAD	NCGDHNDHCGN	3201	13628	0.234884
PRAD	TACTCRGGAGGCTGA	32	13628	0.00234811
PRAD	TTAAAAAAAAG	0	13628	0
READ	AAAAAAAAAA	1545	14754	0.104717
READ	AAAAAAACCCACA	0	14754	0
READ	AAGCGATTCTCCTG	150	14754	0.0101667
READ	ACAACAAC	19	14754	0.00128779
READ	ACAGAGCGAGACT	68	14754	0.00460892
READ	ACAGGAAGAGGGG	0	14754	0
READ	ACAGGCRTGAGCCAC	34	14754	0.00230446
READ	ACAGGTCACGCCACC	0	14754	0
READ	ACTCTGTCTC	990	14754	0.0671004
READ	AGCACTTTGGGAGG	60	14754	0.00406669
READ	AGGAAGGAAGAAAG	61	14754	0.00413447
READ	AGGAGGAGGAAGARG	23	14754	0.0015589
READ	AGGCTGAGGCGGGHG	82	14754	0.00555781
READ	AGGGAGGGAGGGA	16	14754	0.00108445
READ	AGTGCAGTGGCGYGA	0	14754	0
READ	ATTTATTTATTTATT	95	14754	0.00643893
READ	CAAACAAACAAAMA	42	14754	0.00284669
READ	CACACACAC	0	14754	0
READ	CACTGCACTCCAGCC	0	14754	0
READ	CAGCCTGGGCRACA	46	14754	0.0031178
READ	CCCCGCCCCCMCC	1343	14754	0.0910262
READ	CCTCCTCCTCTTC	22	14754	0.00149112
READ	CCTGTAATCCCAG	40	14754	0.00271113
READ	CRGCCTCCCAA	75	14754	0.00508337
READ	CTACTAAAAATA	0	14754	0
READ	CTTGARCCCRGGA	13	14754	0.000881117
READ	CTTTCTTTC	0	14754	0
READ	GAAGAAGGAGGAGGA	4	14754	0.000271113
READ	GAGAGAAACCCTAYA	0	14754	0
READ	GCCACCRCGCCYRGC	37	14754	0.00250779
READ	GGCTGGTCTYRAA	32	14754	0.0021689
READ	GGGAAAAAAA	0	14754	0
READ	NCGDHNDHCGN	1698	14754	0.115087
READ	TACTCRGGAGGCTGA	29	14754	0.00196557
READ	TTAAAAAAAAG	548	14754	0.0371425
SARC	AAAAAAAAAA	1448	14734	0.0982761
SARC	AAAAAAACCCACA	0	14734	0
SARC	AAGCGATTCTCCTG	150	14734	0.0101805
SARC	ACAACAAC	40	14734	0.00271481
SARC	ACAGAGCGAGACT	0	14734	0
SARC	ACAGGAAGAGGGG	0	14734	0
SARC	ACAGGCRTGAGCCAC	29	14734	0.00196824
SARC	ACAGGTCACGCCACC	0	14734	0
SARC	ACTCTGTCTC	1866	14734	0.126646
SARC	AGCACTTTGGGAGG	105	14734	0.00712637
SARC	AGGAAGGAAGAAAG	0	14734	0
SARC	AGGAGGAGGAAGARG	3	14734	0.000203611
SARC	AGGCTGAGGCGGGHG	21	14734	0.00142527
SARC	AGGGAGGGAGGGA	12	14734	0.000814443
SARC	AGTGCAGTGGCGYGA	0	14734	0
SARC	ATTTATTTATTTATT	129	14734	0.00875526
SARC	CAAACAAACAAAMA	37	14734	0.0025112
SARC	CACACACAC	1788	14734	0.121352
SARC	CACTGCACTCCAGCC	7	14734	0.000475092
SARC	CAGCCTGGGCRACA	12	14734	0.000814443
SARC	CCCCGCCCCCMCC	1691	14734	0.114769
SARC	CCTCCTCCTCTTC	3	14734	0.000203611
SARC	CCTGTAATCCCAG	0	14734	0
SARC	CRGCCTCCCAA	15	14734	0.00101805
SARC	CTACTAAAAATA	127	14734	0.00861952
SARC	CTTGARCCCRGGA	57	14734	0.0038686
SARC	CTTTCTTTC	0	14734	0
SARC	GAAGAAGGAGGAGGA	0	14734	0
SARC	GAGAGAAACCCTAYA	0	14734	0
SARC	GCCACCRCGCCYRGC	0	14734	0
SARC	GGCTGGTCTYRAA	0	14734	0
SARC	GGGAAAAAAA	246	14734	0.0166961
SARC	NCGDHNDHCGN	1559	14734	0.10581
SARC	TACTCRGGAGGCTGA	17	14734	0.00115379
SARC	TTAAAAAAAAG	0	14734	0
SKCM	AAAAAAAAAA	1069	25305	0.0422446
SKCM	AAAAAAACCCACA	0	25305	0
SKCM	AAGCGATTCTCCTG	314	25305	0.0124086
SKCM	ACAACAAC	31	25305	0.00122505
SKCM	ACAGAGCGAGACT	15	25305	0.000592768
SKCM	ACAGGAAGAGGGG	144	25305	0.00569057
SKCM	ACAGGCRTGAGCCAC	128	25305	0.00505829
SKCM	ACAGGTCACGCCACC	0	25305	0
SKCM	ACTCTGTCTC	2060	25305	0.0814068
SKCM	AGCACTTTGGGAGG	0	25305	0
SKCM	AGGAAGGAAGAAAG	0	25305	0
SKCM	AGGAGGAGGAAGARG	21	25305	0.000829876
SKCM	AGGCTGAGGCGGGHG	118	25305	0.00466311
SKCM	AGGGAGGGAGGGA	54	25305	0.00213397
SKCM	AGTGCAGTGGCGYGA	0	25305	0
SKCM	ATTTATTTATTTATT	12	25305	0.000474215
SKCM	CAAACAAACAAAMA	23	25305	0.000908911
SKCM	CACACACAC	108	25305	0.00426793
SKCM	CACTGCACTCCAGCC	0	25305	0
SKCM	CAGCCTGGGCRACA	70	25305	0.00276625
SKCM	CCCCGCCCCCMCC	447	25305	0.0176645
SKCM	CCTCCTCCTCTTC	42	25305	0.00165975
SKCM	CCTGTAATCCCAG	0	25305	0
SKCM	CRGCCTCCCAA	141	25305	0.00557202
SKCM	CTACTAAAAATA	0	25305	0
SKCM	CTTGARCCCRGGA	0	25305	0
SKCM	CTTTCTTTC	0	25305	0
SKCM	GAAGAAGGAGGAGGA	527	25305	0.0208259
SKCM	GAGAGAAACCCTAYA	0	25305	0
SKCM	GCCACCRCGCCYRGC	31	25305	0.00122505
SKCM	GGCTGGTCTYRAA	109	25305	0.00430745
SKCM	GGGAAAAAAA	1706	25305	0.0674175
SKCM	NCGDHNDHCGN	7609	25305	0.300692
SKCM	TACTCRGGAGGCTGA	54	25305	0.00213397
SKCM	TTAAAAAAAAG	0	25305	0
STAD	AAAAAAAAAA	2471	34764	0.0710793
STAD	AAAAAAACCCACA	289	34764	0.0083132
STAD	AAGCGATTCTCCTG	0	34764	0
STAD	ACAACAAC	126	34764	0.00362444
STAD	ACAGAGCGAGACT	0	34764	0
STAD	ACAGGAAGAGGGG	0	34764	0
STAD	ACAGGCRTGAGCCAC	42	34764	0.00120815
STAD	ACAGGTCACGCCACC	53	34764	0.00152457
STAD	ACTCTGTCTC	156	34764	0.0044874
STAD	AGCACTTTGGGAGG	82	34764	0.00235876
STAD	AGGAAGGAAGAAAG	27	34764	0.000776666
STAD	AGGAGGAGGAAGARG	0	34764	0
STAD	AGGCTGAGGCGGGHG	119	34764	0.00342308
STAD	AGGGAGGGAGGGA	20	34764	0.000575308
STAD	AGTGCAGTGGCGYGA	190	34764	0.00546542
STAD	ATTTATTTATTTATT	110	34764	0.00316419
STAD	CAAACAAACAAAMA	39	34764	0.00112185
STAD	CACACACAC	383	34764	0.0110171
STAD	CACTGCACTCCAGCC	0	34764	0
STAD	CAGCCTGGGCRACA	19	34764	0.000546542
STAD	CCCCGCCCCCMCC	1018	34764	0.0292832
STAD	CCTCCTCCTCTTC	0	34764	0
STAD	CCTGTAATCCCAG	240	34764	0.00690369
STAD	CRGCCTCCCAA	28	34764	0.000805431
STAD	CTACTAAAAATA	0	34764	0
STAD	CTTGARCCCRGGA	0	34764	0
STAD	CTTTCTTTC	28	34764	0.000805431
STAD	GAAGAAGGAGGAGGA	0	34764	0
STAD	GAGAGAAACCCTAYA	174	34764	0.00500518
STAD	GCCACCRCGCCYRGC	171	34764	0.00491888
STAD	GGCTGGTCTYRAA	0	34764	0
STAD	GGGAAAAAAA	1389	34764	0.0399551
STAD	NCGDHNDHCGN	18581	34764	0.53449
STAD	TACTCRGGAGGCTGA	0	34764	0
STAD	TTAAAAAAAAG	1615	34764	0.0464561
TGCT	AAAAAAAAAA	816	4235	0.19268
TGCT	AAAAAAACCCACA	0	4235	0
TGCT	AAGCGATTCTCCTG	0	4235	0
TGCT	ACAACAAC	418	4235	0.0987013
TGCT	ACAGAGCGAGACT	0	4235	0
TGCT	ACAGGAAGAGGGG	0	4235	0
TGCT	ACAGGCRTGAGCCAC	29	4235	0.0068477
TGCT	ACAGGTCACGCCACC	8	4235	0.00188902
TGCT	ACTCTGTCTC	447	4235	0.105549
TGCT	AGCACTTTGGGAGG	0	4235	0
TGCT	AGGAAGGAAGAAAG	0	4235	0
TGCT	AGGAGGAGGAAGARG	0	4235	0
TGCT	AGGCTGAGGCGGGHG	0	4235	0
TGCT	AGGGAGGGAGGGA	13	4235	0.00306966
TGCT	AGTGCAGTGGCGYGA	0	4235	0
TGCT	ATTTATTTATTTATT	11	4235	0.0025974
TGCT	CAAACAAACAAAMA	0	4235	0
TGCT	CACACACAC	0	4235	0
TGCT	CACTGCACTCCAGCC	0	4235	0
TGCT	CAGCCTGGGCRACA	20	4235	0.00472255
TGCT	CCCCGCCCCCMCC	0	4235	0
TGCT	CCTCCTCCTCTTC	0	4235	0
TGCT	CCTGTAATCCCAG	0	4235	0
TGCT	CRGCCTCCCAA	19	4235	0.00448642
TGCT	CTACTAAAAATA	0	4235	0
TGCT	CTTGARCCCRGGA	0	4235	0
TGCT	CTTTCTTTC	450	4235	0.106257
TGCT	GAAGAAGGAGGAGGA	0	4235	0
TGCT	GAGAGAAACCCTAYA	21	4235	0.00495868
TGCT	GCCACCRCGCCYRGC	18	4235	0.0042503
TGCT	GGCTGGTCTYRAA	0	4235	0
TGCT	GGGAAAAAAA	0	4235	0
TGCT	NCGDHNDHCGN	1336	4235	0.315466
TGCT	TACTCRGGAGGCTGA	0	4235	0
TGCT	TTAAAAAAAAG	0	4235	0
THCA	AAAAAAAAAA	851	22652	0.0375684
THCA	AAAAAAACCCACA	35	22652	0.00154512
THCA	AAGCGATTCTCCTG	0	22652	0
THCA	ACAACAAC	0	22652	0
THCA	ACAGAGCGAGACT	11	22652	0.000485608
THCA	ACAGGAAGAGGGG	0	22652	0
THCA	ACAGGCRTGAGCCAC	126	22652	0.00556242
THCA	ACAGGTCACGCCACC	0	22652	0
THCA	ACTCTGTCTC	1161	22652	0.0512538
THCA	AGCACTTTGGGAGG	170	22652	0.00750486
THCA	AGGAAGGAAGAAAG	0	22652	0
THCA	AGGAGGAGGAAGARG	5	22652	0.000220731
THCA	AGGCTGAGGCGGGHG	80	22652	0.0035317
THCA	AGGGAGGGAGGGA	0	22652	0
THCA	AGTGCAGTGGCGYGA	0	22652	0
THCA	ATTTATTTATTTATT	0	22652	0
THCA	CAAACAAACAAAMA	0	22652	0
THCA	CACACACAC	1645	22652	0.0726205
THCA	CACTGCACTCCAGCC	44	22652	0.00194243
THCA	CAGCCTGGGCRACA	60	22652	0.00264877
THCA	CCCCGCCCCCMCC	824	22652	0.0363765
THCA	CCTCCTCCTCTTC	0	22652	0
THCA	CCTGTAATCCCAG	0	22652	0
THCA	CRGCCTCCCAA	167	22652	0.00737242
THCA	CTACTAAAAATA	0	22652	0
THCA	CTTGARCCCRGGA	0	22652	0
THCA	CTTTCTTTC	0	22652	0
THCA	GAAGAAGGAGGAGGA	394	22652	0.0173936
THCA	GAGAGAAACCCTAYA	0	22652	0
THCA	GCCACCRCGCCYRGC	119	22652	0.0052534
THCA	GGCTGGTCTYRAA	67	22652	0.0029578
THCA	GGGAAAAAAA	0	22652	0
THCA	NCGDHNDHCGN	6172	22652	0.27247
THCA	TACTCRGGAGGCTGA	4	22652	0.000176585
THCA	TTAAAAAAAAG	1156	22652	0.051033
THYM	AAAAAAAAAA	739	5896	0.125339
THYM	AAAAAAACCCACA	68	5896	0.0115332
THYM	AAGCGATTCTCCTG	0	5896	0
THYM	ACAACAAC	0	5896	0
THYM	ACAGAGCGAGACT	36	5896	0.00610583
THYM	ACAGGAAGAGGGG	0	5896	0
THYM	ACAGGCRTGAGCCAC	14	5896	0.00237449
THYM	ACAGGTCACGCCACC	0	5896	0
THYM	ACTCTGTCTC	166	5896	0.0281547
THYM	AGCACTTTGGGAGG	0	5896	0
THYM	AGGAAGGAAGAAAG	0	5896	0
THYM	AGGAGGAGGAAGARG	6	5896	0.00101764
THYM	AGGCTGAGGCGGGHG	92	5896	0.0156038
THYM	AGGGAGGGAGGGA	6	5896	0.00101764
THYM	AGTGCAGTGGCGYGA	0	5896	0
THYM	ATTTATTTATTTATT	64	5896	0.0108548
THYM	CAAACAAACAAAMA	0	5896	0
THYM	CACACACAC	0	5896	0
THYM	CACTGCACTCCAGCC	5	5896	0.000848033
THYM	CAGCCTGGGCRACA	40	5896	0.00678426
THYM	CCCCGCCCCCMCC	39	5896	0.00661465
THYM	CCTCCTCCTCTTC	285	5896	0.0483379
THYM	CCTGTAATCCCAG	0	5896	0
THYM	CRGCCTCCCAA	33	5896	0.00559701
THYM	CTACTAAAAATA	0	5896	0
THYM	CTTGARCCCRGGA	0	5896	0
THYM	CTTTCTTTC	0	5896	0
THYM	GAAGAAGGAGGAGGA	0	5896	0
THYM	GAGAGAAACCCTAYA	0	5896	0
THYM	GCCACCRCGCCYRGC	5	5896	0.000848033
THYM	GGCTGGTCTYRAA	0	5896	0
THYM	GGGAAAAAAA	0	5896	0
THYM	NCGDHNDHCGN	607	5896	0.102951
THYM	TACTCRGGAGGCTGA	5	5896	0.000848033
THYM	TTAAAAAAAAG	0	5896	0
UCEC	AAAAAAAAAA	7266	85757	0.0847278
UCEC	AAAAAAACCCACA	101	85757	0.00117775
UCEC	AAGCGATTCTCCTG	614	85757	0.00715977
UCEC	ACAACAAC	238	85757	0.00277528
UCEC	ACAGAGCGAGACT	384	85757	0.00447777
UCEC	ACAGGAAGAGGGG	3	85757	3.49826e-05
UCEC	ACAGGCRTGAGCCAC	561	85757	0.00654174
UCEC	ACAGGTCACGCCACC	0	85757	0
UCEC	ACTCTGTCTC	10860	85757	0.126637
UCEC	AGCACTTTGGGAGG	427	85757	0.00497919
UCEC	AGGAAGGAAGAAAG	0	85757	0
UCEC	AGGAGGAGGAAGARG	64	85757	0.000746295
UCEC	AGGCTGAGGCGGGHG	65	85757	0.000757956
UCEC	AGGGAGGGAGGGA	42	85757	0.000489756
UCEC	AGTGCAGTGGCGYGA	15	85757	0.000174913
UCEC	ATTTATTTATTTATT	63	85757	0.000734634
UCEC	CAAACAAACAAAMA	101	85757	0.00117775
UCEC	CACACACAC	1005	85757	0.0117192
UCEC	CACTGCACTCCAGCC	161	85757	0.0018774
UCEC	CAGCCTGGGCRACA	46	85757	0.000536399
UCEC	CCCCGCCCCCMCC	10550	85757	0.123022
UCEC	CCTCCTCCTCTTC	1303	85757	0.0151941
UCEC	CCTGTAATCCCAG	15	85757	0.000174913
UCEC	CRGCCTCCCAA	303	85757	0.00353324
UCEC	CTACTAAAAATA	0	85757	0
UCEC	CTTGARCCCRGGA	32	85757	0.000373147
UCEC	CTTTCTTTC	1907	85757	0.0222373
UCEC	GAAGAAGGAGGAGGA	0	85757	0
UCEC	GAGAGAAACCCTAYA	473	85757	0.00551558
UCEC	GCCACCRCGCCYRGC	264	85757	0.00307847
UCEC	GGCTGGTCTYRAA	58	85757	0.00067633
UCEC	GGGAAAAAAA	2225	85757	0.0259454
UCEC	NCGDHNDHCGN	28645	85757	0.334025
UCEC	TACTCRGGAGGCTGA	28	85757	0.000326504
UCEC	TTAAAAAAAAG	6676	85757	0.0778479
UCS	AAAAAAAAAA	266	2217	0.119982
UCS	AAAAAAACCCACA	0	2217	0
UCS	AAGCGATTCTCCTG	0	2217	0
UCS	ACAACAAC	0	2217	0
UCS	ACAGAGCGAGACT	0	2217	0
UCS	ACAGGAAGAGGGG	0	2217	0
UCS	ACAGGCRTGAGCCAC	10	2217	0.0045106
UCS	ACAGGTCACGCCACC	0	2217	0
UCS	ACTCTGTCTC	272	2217	0.122688
UCS	AGCACTTTGGGAGG	0	2217	0
UCS	AGGAAGGAAGAAAG	0	2217	0
UCS	AGGAGGAGGAAGARG	0	2217	0
UCS	AGGCTGAGGCGGGHG	0	2217	0
UCS	AGGGAGGGAGGGA	0	2217	0
UCS	AGTGCAGTGGCGYGA	13	2217	0.00586378
UCS	ATTTATTTATTTATT	13	2217	0.00586378
UCS	CAAACAAACAAAMA	6	2217	0.00270636
UCS	CACACACAC	0	2217	0
UCS	CACTGCACTCCAGCC	11	2217	0.00496166
UCS	CAGCCTGGGCRACA	3	2217	0.00135318
UCS	CCCCGCCCCCMCC	277	2217	0.124944
UCS	CCTCCTCCTCTTC	0	2217	0
UCS	CCTGTAATCCCAG	0	2217	0
UCS	CRGCCTCCCAA	0	2217	0
UCS	CTACTAAAAATA	16	2217	0.00721696
UCS	CTTGARCCCRGGA	0	2217	0
UCS	CTTTCTTTC	0	2217	0
UCS	GAAGAAGGAGGAGGA	0	2217	0
UCS	GAGAGAAACCCTAYA	0	2217	0
UCS	GCCACCRCGCCYRGC	0	2217	0
UCS	GGCTGGTCTYRAA	20	2217	0.0090212
UCS	GGGAAAAAAA	0	2217	0
UCS	NCGDHNDHCGN	1139	2217	0.513757
UCS	TACTCRGGAGGCTGA	3	2217	0.00135318
UCS	TTAAAAAAAAG	0	2217	0
UVM	AAAAAAAAAA	254	1443	0.176022
UVM	AAAAAAACCCACA	0	1443	0
UVM	AAGCGATTCTCCTG	0	1443	0
UVM	ACAACAAC	0	1443	0
UVM	ACAGAGCGAGACT	0	1443	0
UVM	ACAGGAAGAGGGG	0	1443	0
UVM	ACAGGCRTGAGCCAC	0	1443	0
UVM	ACAGGTCACGCCACC	0	1443	0
UVM	ACTCTGTCTC	0	1443	0
UVM	AGCACTTTGGGAGG	15	1443	0.010395
UVM	AGGAAGGAAGAAAG	0	1443	0
UVM	AGGAGGAGGAAGARG	0	1443	0
UVM	AGGCTGAGGCGGGHG	0	1443	0
UVM	AGGGAGGGAGGGA	0	1443	0
UVM	AGTGCAGTGGCGYGA	21	1443	0.014553
UVM	ATTTATTTATTTATT	0	1443	0
UVM	CAAACAAACAAAMA	0	1443	0
UVM	CACACACAC	0	1443	0
UVM	CACTGCACTCCAGCC	0	1443	0
UVM	CAGCCTGGGCRACA	0	1443	0
UVM	CCCCGCCCCCMCC	0	1443	0
UVM	CCTCCTCCTCTTC	0	1443	0
UVM	CCTGTAATCCCAG	9	1443	0.00623701
UVM	CRGCCTCCCAA	0	1443	0
UVM	CTACTAAAAATA	0	1443	0
UVM	CTTGARCCCRGGA	0	1443	0
UVM	CTTTCTTTC	0	1443	0
UVM	GAAGAAGGAGGAGGA	0	1443	0
UVM	GAGAGAAACCCTAYA	0	1443	0
UVM	GCCACCRCGCCYRGC	0	1443	0
UVM	GGCTGGTCTYRAA	0	1443	0
UVM	GGGAAAAAAA	0	1443	0
UVM	NCGDHNDHCGN	206	1443	0.142758
UVM	TACTCRGGAGGCTGA	0	1443	0
UVM	TTAAAAAAAAG	0	1443	0

## Sheet: TableS10
TableS10. The percentage of palindrome sequence in csmVariants and ncsmVariant
Group	Length	Mismatch	Count	Frequency
csmVariants	4	0	14002	0.0409764
csmVariants	5	0	7490	0.0219192
csmVariants	5	1	58424	0.170976
csmVariants	6	0	2366	0.00692402
csmVariants	6	1	26642	0.0779669
csmVariants	7	0	845	0.00247286
csmVariants	7	1	8738	0.0255715
csmVariants	8	0	371	0.00108572
csmVariants	8	1	2562	0.00749761
csmVariants	9	0	199	0.000582367
csmVariants	9	1	751	0.00219778
csmVariants	10	0	120	0.000351176
csmVariants	10	1	260	0.000760881
ncsmVariant	4	0	331374	0.0357262
ncsmVariant	5	0	131809	0.0142107
ncsmVariant	5	1	774602	0.0835118
ncsmVariant	6	0	37166	0.00400696
ncsmVariant	6	1	367349	0.0396048
ncsmVariant	7	0	9687	0.00104438
ncsmVariant	7	1	117812	0.0127016
ncsmVariant	8	0	2452	0.000264356
ncsmVariant	8	1	29868	0.00322014
ncsmVariant	9	0	622	6.70594e-05
ncsmVariant	9	1	5563	0.000599761
ncsmVariant	10	0	210	2.26406e-05
ncsmVariant	10	1	868	9.35812e-05
Fisher's test table
	Palindrome	non-palindrome
csmVariants	122770	218939
ncsmVariants	1809382	7465983
fisher.test(matrix(c(122770,218939,1809382,7465983),nrow=2))

[truncated: 4 more sheets: TableS11, TableS12, TableS13, TableS14]
